# Supplementary material for: Metabolic clues to aging: exploring the role of circulating metabolites in frailty, sarcopenia and vascular aging related traits and diseases
Source: Front Genet. 2024 Feb 13;15:1353908. doi: 10.3389/fgene.2024.1353908 (PMC10897029; doi:10.3389/fgene.2024.1353908)
Supplement: Supplementary file 1 [file Table1.XLSX]

## Sheet: caption
Caption
1.Detailed information on GWAS summary statistics used in our analysis.
2.Raw data of the p value from IVW analysis between metabolites and outcomes
3.Raw data of the beta value from IVW analysis between metabolites and outcomes
4.Detailed MR analysis and sensitive analysis between statistically significant metabolites and outcomes
5.The pathways of significant metabolites
6.GEO datasets-sample information
7.The sample information of GEO datasets
8.DEGs
9.Detailed information of Met-Gene-network
10.R process for Mendelian Randomization

## Sheet: TableS1 informaton on GWAS data
Genome-wide association summary datasets involving 486 metabolites(PMID:24816252)
Sample Collection	Key	TwinsUK	KORA F4
Cohort descriptives	Country of origin	UK	Germany
	N by gender (M/F)	6,056 (433/5,623)	1,768 (858/910)
	Age (years, mean (SD))	53.4 (14.0)	60.8 (8.8)
	BMI (kg/m2, mean (SD))	26.1 (4.9)	28.2 (4.8)
Genome-wide association summary datasets involving frailty index
Sample Collection	Key	UK Biobank	TwinGene	SATSA	Sample size(ncase/ncontrol)	Number of SNPs	Reference	OpenGWAS ID
Cohort descriptives	N	164610	10616	368	175226	7589717	PMID:34431594	ebi-a-GCST90020053
	Females, n (%)	84,819 (51.3)	5,577 (52.5)	223 (60.6)
	Age, mean (SD)	64.1 (2.8)	58.3 (7.9)	68.6 (9.6)
	Frailty Index, mean (SD)*	0.129 (0.075)	0.121 (0.080)	0.1 (0.087)
	Frailty Index, range	0–27	0–26.25	0–19
	Number of items used to compose FI	49	44	42
SATSA = Swedish Adoption/Twin Study of Aging.
*Proportion of deficits.
Overview of GWAS datasets for low hand grip strength and appendicular lean mass
Phenotype	Value type	Measurement	Cohort	Sample size(ncase/ncontrol)	Number of SNPs	Reference	OpenGWAS ID
Low hand grip strength	Categorical Ordered	Hand grip strength measurement	Cohorts from the CHARGE consortium	256523 (48,596/207,927)	9336415	PMID:33510174	ebi-a-GCST90007526
Appendicular lean mass	Continuous	Mearurement by the the BIA	UK Biobank	450243	18071518	PMID:33097823	ebi-a-GCST90000025
Abbreviations: GWAS: genome-wide association study; BIA:bioelectrical impedance analysis
Genome-wide association summary datasets involving arterial stiffness index
Parameter	Study group
Sample size(ncase/ncontrol)	127121
Number of SNPs	9342319
Age (years)	56 (8.1)
Males	61,199 (48.1)
Height (cm)	170 (9.2)
Weight (kg)	79 (16.0)
UK BiLEVE genetic array	13,326 (10.5)
Systolic blood pressure (mmHg)	140 (20.3)
Diastolic blood pressure (mmHg)	84 (11.2)
Mean arterial pressure (mmHg)	102 (13.4)
Current smokers	8,555 (6.7)
Anti-hypertensive medications	24,264 (19.1)
Arterial stiffness index (m/s)	9.0 (2.7)
Reference	PMID:31235810
OpenGWAS ID	ebi-a-GCST008403
Detailed information on GWAS summary statistics or individual-level genetic data used in our analysis.
Atherosclerosis	218792 (6,599/212,193)	16380466	OPEN GWAS ID: finn-b-I9_ATHSCLE_EXNONE
Peripheral artery disease	218792 (7098/211,694)	16380466	OPEN GWAS ID: finn-b-I9_PAD_EXNONE
Aortic aneurysm	209366 (2825/206,541)	16380417	GWAS ID: finn-b-I9_AORTANEUR

## Sheet: TableS2 MR IVW p value
	Metabolite ID	File name	Metabolite	Status	Super-pathway	Frailty index	Low hand-grip strength	Appendicular lean mass	Arterial stiffness	Atherosclerosis	PAD	systolic BP	diastolic BP	Aortic aneurysm
1	M00053	M00053.metabolites.txt	glutamine	Known	Amino acid	0.546389	0.795794	0.387221	0.284865	0.0726501	0.063191	0.14182	0.483627	0.758412
2	M00054	M00054.metabolites.txt	tryptophan	Known	Amino acid	0.667732	0.675698	0.885588	0.790893	0.852921	0.246632	0.881599	0.733125	0.688148
3	M00059	M00059.metabolites.txt	histidine	Known	Amino acid	0.667772	0.428296	0.89624	0.195913	0.525722	0.601865	0.669824	0.836462	0.972015
4	M00060	M00060.metabolites.txt	leucine	Known	Amino acid	0.462859	0.939663	0.845293	0.850456	0.818708	0.896658	0.464522	0.931483	0.41715
5	M00063	M00063.metabolites.txt	cholesterol	Known	Lipid	0.847694	0.677878	0.782565	0.296947	0.836863	0.919255	0.0853834	0.476244	0.971649
6	M00064	M00064.metabolites.txt	phenylalanine	Known	Amino acid	0.758262	0.794895	0.630098	0.392819	0.639698	0.744435	0.285371	0.657359	0.0640122
7	M00513	M00513.metabolites.txt	creatinine	Known	Amino acid	0.821485	0.727088	0.920729	0.622177	0.264232	0.451832	0.27032	0.386339	0.154386
8	M00527	M00527.metabolites.txt	lactate	Known	Carbohydrate	0.117895	0.461963	0.608794	0.622177	0.822516	0.851289	0.223891	0.221533	0.64604
9	M00542	M00542.metabolites.txt	3-hydroxybutyrate (BHBA)	Known	Lipid	0.430973	0.337632	0.218914	0.0966945	0.570746	0.786053	0.252783	0.353526	0.0855931
10	M00553	M00553.xenobiotics.txt	cotinine	Known	Xenobiotics	0.674695	0.477107	0.854499	0.267947	0.585404	0.791978	0.571661	0.963616	0.542766
11	M00569	M00569.xenobiotics.txt	caffeine	Known	Xenobiotics	0.058501	0.382072	0.562251	0.511517	0.899046	0.876123	0.590037	0.998429	0.564553
12	M00575	M00575.metabolites.txt	arabinose	Known	Carbohydrate	0.276801	0.120214	0.623776	0.0658225	0.9786	0.913764	0.921619	0.419017	0.898716
13	M00577	M00577.metabolites.txt	fructose	Known	Carbohydrate	0.611589	0.277689	0.0161675	0.248766	0.92887	0.842931	0.621154	0.899168	0.702113
14	M00584	M00584.metabolites.txt	mannose	Known	Carbohydrate	0.141928	0.241288	0.00131466	0.334689	0.0264595	0.0338173	0.0416901	0.102173	0.00225485
15	M00599	M00599.metabolites.txt	pyruvate	Known	Carbohydrate	0.556296	0.0437307	0.397667	0.48287	0.348495	0.647266	0.852649	0.565875	0.5759
16	M00606	M00606.metabolites.txt	uridine	Known	Nucleotide	0.810485	0.87284	0.0680284	0.342803	0.499139	0.762231	0.323086	0.401294	0.161521
17	M01105	M01105.metabolites.txt	linoleate (18:2n6)	Known	Lipid	0.121398	0.103124	0.216407	0.295278	0.946058	0.595304	0.585661	0.735225	0.466948
18	M01107	M01107.metabolites.txt	allantoin	Known	Nucleotide	0.870608	0.679543	0.357097	0.781166	0.784879	0.686525	0.36668	0.508709	0.00995825
19	M01110	M01110.metabolites.txt	arachidonate (20:4n6)	Known	Lipid	0.00127121	0.204288	0.18468	0.18999	0.0546614	0.016371	0.196101	0.948118	0.20659
20	M01114	M01114.metabolites.txt	deoxycholate	Known	Lipid	0.519499	0.0617568	0.0492407	0.268797	0.643861	0.69853	0.73439	0.962599	0.249211
21	M01121	M01121.metabolites.txt	margarate (17:0)	Known	Lipid	0.497314	0.224008	0.0492407	0.570468	0.889465	0.705799	0.162393	0.126018	0.195139
22	M01123	M01123.metabolites.txt	inosine	Known	Nucleotide	0.985064	0.266923	0.40842	0.54474	0.0873698	0.475707	0.737127	0.907554	0.649628
23	M01125	M01125.metabolites.txt	isoleucine	Known	Amino acid	0.421838	0.612635	0.699671	0.232076	0.0835871	0.309083	0.832213	0.711156	0.962657
24	M01284	M01284.metabolites.txt	threonine	Known	Amino acid	0.52288	0.139343	0.47947	0.112273	0.85058	0.996596	0.070383	0.426695	0.292663
25	M01299	M01299.metabolites.txt	tyrosine	Known	Amino acid	0.758071	0.810906	0.47947	0.928699	0.472524	0.40793	0.354989	0.250078	0.300073
26	M01301	M01301.metabolites.txt	lysine	Known	Amino acid	0.00229231	0.860307	0.0603406	0.95195	0.966716	0.839306	0.715997	0.203576	0.836163
27	M01302	M01302.metabolites.txt	methionine	Known	Amino acid	0.190248	0.250093	0.210737	0.523166	0.167265	0.154315	0.602165	0.466688	0.950639
28	M01303	M01303.metabolites.txt	malate	Known	Energy	0.970506	0.0485299	0.876691	0.568932	0.524803	0.861945	0.646515	0.715231	0.968154
29	M01336	M01336.metabolites.txt	palmitate (16:0)	Known	Lipid	0.0276708	0.181705	0.767168	0.280862	0.322243	0.664392	0.438301	0.24549	0.513907
30	M01356	M01356.metabolites.txt	nonadecanoate (19:0)	Known	Lipid	0.954623	0.47449	0.818313	0.0130442	0.582853	0.96626	0.642716	0.668873	0.652368
31	M01358	M01358.metabolites.txt	stearate (18:0)	Known	Lipid	0.943981	0.249789	0.909003	0.814835	0.184	0.641744	0.106507	0.101502	0.370149
32	M01359	M01359.metabolites.txt	oleate (18:1n9)	Known	Lipid	0.380547	0.410635	0.436172	0.846192	0.810961	0.656058	0.763576	0.299006	0.793938
33	M01361	M01361.metabolites.txt	pentadecanoate (15:0)	Known	Lipid	0.820172	0.734947	8.9e-06	0.130931	0.0711128	0.0182763	0.253971	0.0225318	0.00488097
34	M01365	M01365.metabolites.txt	myristate (14:0)	Known	Lipid	0.419812	0.910153	0.518208	0.971161	0.288641	0.587811	0.543561	0.821798	0.503981
35	M01444	M01444.metabolites.txt	pipecolate	Known	Amino acid	0.18241	0.912654	0.536583	0.549691	0.843456	0.929337	0.163699	0.196856	0.373269
36	M01493	M01493.metabolites.txt	ornithine	Known	Amino acid	0.866492	0.755253	0.74961	0.117501	0.139816	0.53359	0.574774	0.136857	0.930347
37	M01494	M01494.metabolites.txt	5-oxoproline	Known	Amino acid	0.335388	0.46269	0.817804	0.167686	0.769859	0.708241	0.062835	0.348154	0.577061
38	M01508	M01508.metabolites.txt	pantothenate	Known	Cofactors and vitamins	0.240992	0.0707887	0.0616365	0.676542	0.937298	0.312502	0.69762	0.992713	0.683141
39	M01515	M01515.xenobiotics.txt	salicylate	Known	Xenobiotics	0.541541	0.917511	0.972145	0.676542	0.644184	0.624136	0.644633	0.58796	0.307149
40	M01558	M01558.metabolites.txt	4-acetamidobutanoate	Known	Amino acid	0.560767	0.561889	0.219035	0.55857	0.0463887	0.103292	0.314004	0.517246	0.292266
41	M01561	M01561.metabolites.txt	alpha-tocopherol	Known	Cofactors and vitamins	0.847059	0.412222	0.751905	0.548096	0.681246	0.69965	0.408817	0.107379	0.664779
42	M01564	M01564.metabolites.txt	citrate	Known	Energy	0.102851	0.681242	0.00276021	0.123811	0.196739	0.652814	0.349851	0.274732	0.467861
43	M01572	M01572.metabolites.txt	glycerate	Known	Carbohydrate	0.479902	0.714273	0.897474	0.624268	0.745894	0.333024	0.326032	0.609099	0.367411
44	M01573	M01573.metabolites.txt	guanosine	Known	Nucleotide	0.49917	0.546935	0.0826512	0.674719	0.321828	0.369916	0.571739	0.170758	0.387654
45	M01585	M01585.metabolites.txt	N-acetylalanine	Known	Amino acid	0.47627	0.487335	0.175113	0.582611	0.14745	0.0620076	0.0520063	0.193111	0.274871
46	M01604	M01604.metabolites.txt	urate	Known	Nucleotide	0.924752	0.572452	0.246269	0.0104659	0.386149	0.324298	0.21402	0.407469	0.0600826
47	M01605	M01605.metabolites.txt	ursodeoxycholate	Known	Lipid	0.802133	0.350812	0.998107	0.502859	0.905029	0.513872	0.932962	0.94501	0.320033
48	M01638	M01638.metabolites.txt	arginine	Known	Amino acid	0.938647	0.499759	0.217845	0.914788	0.59794	0.33796	0.977252	0.358694	0.557716
49	M01640	M01640.metabolites.txt	ascorbate (Vitamin C)	Known	Cofactors and vitamins	0.117035	0.888762	0.941196	0.241246	0.368693	0.423271	0.234212	0.987393	0.18012
50	M01644	M01644.metabolites.txt	heptanoate (7:0)	Known	Lipid	0.741138	0.865911	0.482956	0.736381	0.070754	0.0365005	0.393267	0.354556	0.120376
51	M01645	M01645.metabolites.txt	laurate (12:0)	Known	Lipid	0.113091	0.251548	0.00718698	0.410215	0.731683	0.530725	0.834648	0.942021	0.0398643
52	M01649	M01649.metabolites.txt	valine	Known	Amino acid	0.565939	0.777742	0.386942	0.817363	0.500726	0.383346	0.2621	0.35971	0.80665
53	M01670	M01670.metabolites.txt	urea	Known	Amino acid	0.285858	0.984539	0.937137	0.156818	0.939246	0.89078	0.447351	0.721218	0.313408
54	M01712	M01712.metabolites.txt	cortisol	Known	Lipid	0.801027	0.247331	0.834995	0.68788	0.228457	0.207675	0.775759	0.965223	0.627438
55	M01769	M01769.metabolites.txt	cortisone	Known	Lipid	0.396397	0.985649	0.51663	0.458813	0.475695	0.51563	0.2858	0.170856	0.156685
56	M01898	M01898.metabolites.txt	proline	Known	Amino acid	0.972504	0.294242	0.26174	0.948427	0.393542	0.61072	0.372327	0.728123	0.991589
57	M02132	M02132.metabolites.txt	citrulline	Known	Amino acid	0.0458287	0.357516	0.137555	0.69648	0.646129	0.412905	0.625212	0.629362	0.833597
58	M02137	M02137.metabolites.txt	biliverdin	Known	Cofactors and vitamins	0.353025	0.300278	0.917421	0.439481	0.988154	0.904067	0.287385	0.794727	0.82002
59	M02342	M02342.metabolites.txt	serotonin (5HT)	Known	Amino acid	0.82728	0.733801	0.310504	0.0772433	0.25655	0.489602	0.714149	0.707391	0.287395
60	M02730	M02730.metabolites.txt	gamma-glutamylglutamine	Known	Peptide	0.728898	0.0827011	0.351255	0.655113	0.478756	0.442421	0.155998	0.496857	0.448418
61	M02734	M02734.metabolites.txt	gamma-glutamyltyrosine	Known	Peptide	0.253394	0.507096	0.227043	0.777821	0.847361	0.666403	0.931296	0.733446	0.712823
62	M03127	M03127.metabolites.txt	hypoxanthine	Known	Nucleotide	0.880017	0.269908	0.826251	0.517521	0.700378	0.875096	0.0691249	0.276035	0.901137
63	M03141	M03141.metabolites.txt	betaine	Known	Amino acid	0.91791	0.206504	0.0309466	0.980134	0.440658	0.180807	0.936571	0.452329	0.750345
64	M03147	M03147.metabolites.txt	xanthine	Known	Nucleotide	0.969483	0.422275	0.796549	0.115848	0.448174	0.905784	0.791063	0.921422	0.679708
65	M10642	M10642.metabolites.txt	caprate (10:0)	Known	Lipid	0.736764	0.598549	0.318701	0.115848	0.828815	0.706935	0.426993	0.991845	0.434368
66	M11438	M11438.metabolites.txt	phosphate	Known	Energy	0.742455	0.783411	0.702571	0.914314	0.252413	0.369279	0.853087	0.902211	0.935249
67	M12017	M12017.metabolites.txt	3-methoxytyrosine	Known	Amino acid	0.211585	0.803148	0.799579	0.549893	0.742879	0.482529	0.434104	0.528172	0.511732
68	M12035	M12035.metabolites.txt	pelargonate (9:0)	Known	Lipid	0.401268	0.760034	0.92629	0.930681	0.390195	0.717378	0.530761	0.567439	0.484299
69	M12067	M12067.metabolites.txt	undecanoate (11:0)	Known	Lipid	0.964792	0.628814	0.961925	0.748989	0.856271	0.988516	0.24479	0.898835	0.618092
70	M12129	M12129.metabolites.txt	beta-hydroxyisovalerate	Known	Amino acid	0.172076	0.79613	0.345378	0.419305	0.369439	0.203074	0.13672	0.675736	0.19983
71	M12261	M12261.metabolites.txt	taurodeoxycholate	Known	Lipid	0.271494	0.955663	0.282232	0.419305	0.0126467	0.00973099	0.0482701	0.539305	0.523817
72	M12593	M12593.metabolites.txt	X-02973	Unknown		0.598537	0.210335	0.754802	0.853103	0.894368	0.872302	0.637539	0.0908518	0.553747
73	M12626	M12626.metabolites.txt	X-03003	Unknown		0.00737062	0.534446	0.943541	0.362635	0.510446	0.297049	0.479646	0.346669	0.73484
74	M12768	M12768.metabolites.txt	X-03088	Unknown		0.698235	0.156434	0.764322	0.855586	0.168714	0.451827	0.795128	0.599296	0.821536
75	M12774	M12774.metabolites.txt	X-03094	Unknown		0.675806	0.237714	0.865871	0.423299	0.345647	0.420827	0.472502	0.925355	0.874952
76	M15122	M15122.metabolites.txt	glycerol	Known	Lipid	0.893648	0.553833	0.68168	0.278696	0.549143	0.974037	0.81827	0.722111	0.908431
77	M15140	M15140.metabolites.txt	kynurenine	Known	Amino acid	0.00174107	0.629086	0.265169	0.307142	0.0001678	3.73e-05	0.0209792	0.0271801	0.226048
78	M15335	M15335.metabolites.txt	mannitol	Known	Carbohydrate	0.987693	0.370003	0.796178	0.61336	0.566889	0.465879	0.748601	0.785418	0.996763
79	M15365	M15365.metabolites.txt	glycerol 3-phosphate (G3P)	Known	Lipid	0.801389	0.933975	0.526339	0.375935	0.469358	0.397794	0.584864	0.731355	0.697877
80	M15488	M15488.metabolites.txt	acetylphosphate	Known	Energy	0.490005	0.303501	0.152678	0.298725	0.440242	0.496301	0.172508	0.206745	0.0470848
81	M15500	M15500.metabolites.txt	carnitine	Known	Lipid	0.757993	0.735068	0.0912673	0.649024	0.580195	0.959464	0.369688	0.865767	0.812005
82	M15506	M15506.metabolites.txt	choline	Known	Lipid	0.907014	0.53519	0.250888	0.709946	0.848307	0.893635	0.564689	0.650747	0.861741
83	M15630	M15630.metabolites.txt	N-acetylornithine	Known	Amino acid	0.0447848	0.603251	0.660252	0.672059	0.242246	0.175098	0.0181245	0.00052372	0.0329444
84	M15650	M15650.metabolites.txt	N1-methyladenosine	Known	Nucleotide	0.378004	0.284231	0.73082	0.437872	0.804775	0.374793	0.732728	0.391792	0.994836
85	M15676	M15676.metabolites.txt	3-methyl-2-oxovalerate	Known	Amino acid	0.118125	0.965843	0.409283	0.920173	0.86121	0.588974	0.292133	0.43361	0.746419
86	M15677	M15677.metabolites.txt	3-methylhistidine	Known	Amino acid	0.763009	0.31547	0.387586	0.777101	0.171586	0.921288	0.646357	0.88662	0.211783
87	M15749	M15749.metabolites.txt	3-phenylpropionate (hydrocinnamate)	Known	Amino acid	0.336569	0.990162	0.662489	0.0352361	0.802954	0.910777	0.933507	0.612598	0.670383
88	M15753	M15753.xenobiotics.txt	hippurate	Known	Xenobiotics	0.143686	0.588827	0.00106818	0.813737	0.67775	0.332259	0.457568	0.252763	0.885988
89	M15778	M15778.xenobiotics.txt	benzoate	Known	Xenobiotics	0.430238	0.388908	0.96623	0.421884	0.306595	0.385894	0.762727	0.799856	0.770865
90	M15958	M15958.metabolites.txt	phenylacetate	Known	Amino acid	0.711602	0.213762	0.375687	0.357577	0.695414	0.911604	0.959483	0.602564	0.63158
91	M15990	M15990.metabolites.txt	glycerophosphorylcholine (GPC)	Known	Lipid	0.584248	0.552229	0.227847	0.220573	0.474051	0.252407	0.0309882	0.24688	0.446981
92	M15996	M15996.metabolites.txt	aspartate	Known	Amino acid	0.920546	0.840288	0.111377	0.231131	0.577317	0.607886	0.0191148	0.0429687	0.592644
93	M16634	M16634.metabolites.txt	X-04357	Unknown		0.703621	0.450523	0.318749	0.678245	0.5927	0.740205	0.278617	0.26266	0.915387
94	M16816	M16816.metabolites.txt	X-04494	Unknown		0.765294	0.73197	0.311406	0.955826	0.535627	0.68794	0.450859	0.727978	0.591418
95	M16818	M16818.metabolites.txt	X-04495	Unknown		0.0626431	0.381339	0.283901	0.816407	0.878181	0.456037	0.409632	0.900568	0.563644
96	M16821	M16821.metabolites.txt	X-04498	Unknown		0.828629	0.325437	0.327519	0.81927	0.345532	0.700232	0.346658	0.340737	0.385057
97	M16822	M16822.metabolites.txt	X-04499--3,4-dihydroxybutyrate	Identified	Amino acid	0.738651	0.268168	0.801647	0.551226	0.764027	0.823005	0.587105	0.770031	0.386343
98	M16823	M16823.metabolites.txt	X-04500	Unknown		0.220241	0.115513	0.598856	0.0996789	0.994309	0.721892	0.314342	0.313676	0.501261
99	M17799	M17799.xenobiotics.txt	ibuprofen	Known	Xenobiotics	0.7959	0.935848	0.46653	0.62186	0.394607	0.360759	0.322661	0.6357	0.652846
100	M17805	M17805.metabolites.txt	dihomo-linoleate (20:2n6)	Known	Lipid	0.236723	0.245738	0.033577	0.788909	0.501485	0.578661	0.53204	0.140724	0.63792
101	M17807	M17807.metabolites.txt	X-18601	Unknown		0.12072	0.314429	0.836399	0.112551	0.0522052	0.0746896	0.51234	0.494623	0.578176
102	M17945	M17945.metabolites.txt	2-hydroxystearate	Known	Lipid	0.414148	0.778955	0.791744	0.312105	0.815145	0.793817	0.299471	0.931366	0.888161
103	M18254	M18254.xenobiotics.txt	paraxanthine	Known	Xenobiotics	0.876373	0.864401	0.649094	0.406122	0.616698	0.537906	0.454841	0.322081	0.4962
104	M18281	M18281.xenobiotics.txt	2-hydroxyhippurate (salicylurate)	Known	Xenobiotics	0.596903	0.904048	0.14057	0.103053	0.0139781	0.110707	0.715811	0.563738	0.069618
105	M18283	M18283.metabolites.txt	X-05426	Unknown		0.776884	0.925303	0.288102	0.473677	0.0854738	0.451747	0.00673657	0.00348063	0.380047
106	M18335	M18335.xenobiotics.txt	quinate	Known	Xenobiotics	0.48158	0.885017	0.942091	0.109821	0.856834	0.967861	0.270651	0.21089	0.626476
107	M18349	M18349.metabolites.txt	indolelactate	Known	Amino acid	0.380267	0.0889664	0.547068	0.167523	0.351896	0.42021	0.506412	0.489348	0.143904
108	M18357	M18357.metabolites.txt	glycylvaline	Known	Peptide	0.0741253	0.716176	0.28119	0.491642	0.497038	0.363476	0.34019	0.776894	0.265562
109	M18369	M18369.metabolites.txt	gamma-glutamylleucine	Known	Peptide	0.942225	0.266732	0.585509	0.569229	0.202327	0.168822	0.376352	0.855196	0.608641
110	M18392	M18392.xenobiotics.txt	theobromine	Known	Xenobiotics	0.0404925	0.743877	0.45921	0.210913	0.950359	0.886459	0.43194	0.380871	0.357173
111	M18394	M18394.xenobiotics.txt	theophylline	Known	Xenobiotics	0.759301	0.903606	0.211053	0.33058	0.0971239	0.0522541	0.910081	0.750803	0.82634
112	M18467	M18467.metabolites.txt	eicosapentaenoate (EPA; 20:5n3)	Known	Lipid	0.439885	0.405491	0.567944	0.648361	0.359598	0.359732	0.581072	0.216283	0.478015
113	M18474	M18474.metabolites.txt	estrone 3-sulfate	Known	Lipid	0.592306	0.236626	0.982813	0.44195	0.882441	0.423797	0.619427	0.525503	0.695161
114	M18476	M18476.metabolites.txt	glycocholate	Known	Lipid	0.181815	0.534615	0.704413	0.190222	0.989474	0.861687	0.0286307	0.0373701	0.58276
115	M18477	M18477.metabolites.txt	glycodeoxycholate	Known	Lipid	0.139963	0.0478526	0.181629	0.345481	0.88768	0.673064	0.135811	0.328818	0.832398
116	M18494	M18494.metabolites.txt	taurochenodeoxycholate	Known	Lipid	0.788619	0.198949	0.158539	0.0848654	0.667505	0.36562	0.387302	0.29718	0.000714579
117	M18497	M18497.metabolites.txt	taurocholate	Known	Lipid	0.0830331	0.870612	0.12046	0.996863	0.1811	0.232803	0.479767	0.337491	0.787712
118	M18929	M18929.metabolites.txt	X-05907	Unknown		0.397514	0.42734	0.842133	0.847606	0.573936	0.422711	0.333593	0.934544	0.495051
119	M19323	M19323.metabolites.txt	docosahexaenoate (DHA; 22:6n3)	Known	Lipid	0.732185	0.231412	0.421276	0.466094	0.307325	0.427227	0.312928	0.00168289	0.493659
120	M19324	M19324.metabolites.txt	1-stearoylglycerophosphoinositol	Known	Lipid	0.660522	0.0435875	0.310638	0.996975	0.2886	0.568516	0.9424	0.630591	0.0800125
121	M19362	M19362.metabolites.txt	X-06226	Unknown		0.0117329	0.497992	0.252089	0.922035	0.120663	0.226929	0.753809	0.269476	0.126338
122	M19364	M19364.metabolites.txt	X-06246	Unknown		0.617074	0.0111694	0.749213	0.381719	0.190865	0.443106	0.608721	0.321462	0.394934
123	M19368	M19368.metabolites.txt	X-06267	Unknown		0.402549	0.728354	0.676439	0.49136	0.956617	0.920855	0.354624	0.175501	0.785885
124	M19396	M19396.metabolites.txt	X-06307	Unknown		0.447119	0.301518	0.338872	0.370383	0.0479019	0.107735	0.913236	0.639537	0.0488876
125	M19414	M19414.metabolites.txt	X-06350	Unknown		0.968061	0.390024	0.90393	0.0258868	0.918933	0.38593	0.605675	0.941286	0.861075
126	M19415	M19415.metabolites.txt	X-06351	Unknown		0.507702	0.81101	0.0467847	0.894832	0.71438	0.841414	0.504305	0.816231	0.51504
127	M19934	M19934.metabolites.txt	myo-inositol	linoleat	Lipid	0.0893316	0.106073	0.410585	0.418456	0.672867	0.80692	0.819494	0.12253	0.213646
128	M20489	M20489.metabolites.txt	glucose	Known	Carbohydrate	0.406721	0.391728	0.3184	0.118911	0.190036	0.18288	0.723085	0.365322	0.967068
129	M20675	M20675.metabolites.txt	1,5-anhydroglucitol (1,5-AG)	Known	Carbohydrate	0.113549	0.787608	0.358756	0.057707	0.316623	0.428127	0.0667613	0.0414793	0.67222
130	M20699	M20699.xenobiotics.txt	erythritol	Known	Xenobiotics	0.488941	0.475637	0.346409	0.882877	0.185761	0.0845304	0.842782	0.379715	0.83209
131	M21044	M21044.metabolites.txt	2-hydroxybutyrate (AHB)	Known	Amino acid	0.362911	0.690764	0.682098	0.185119	0.00122515	0.00355558	0.0572576	0.00856069	0.0147078
132	M21047	M21047.metabolites.txt	3-methyl-2-oxobutyrate	Known	Amino acid	0.549454	0.350159	0.251165	0.465514	0.623902	0.458515	0.637697	0.631756	0.522094
133	M21049	M21049.metabolites.txt	1,6-anhydroglucose	Known	Carbohydrate	0.687265	0.399209	0.852745	0.961811	0.628404	0.545276	0.32992	0.899385	0.093522
134	M21127	M21127.metabolites.txt	1-palmitoylglycerol (1-monopalmitin)	Known	Lipid	0.0214227	0.0132831	0.176363	0.0671081	0.545988	0.31071	0.893006	0.342048	0.741942
135	M21151	M21151.xenobiotics.txt	saccharin	Known	Xenobiotics	0.344539	0.116162	0.20748	0.342161	0.698415	0.898139	0.36215	0.0460475	0.746975
136	M21184	M21184.metabolites.txt	1-oleoylglycerol (1-monoolein)	Known	Lipid	0.56643	0.174892	0.40888	0.0867378	0.013148	0.0507935	0.472928	0.0921519	0.0158508
137	M21188	M21188.metabolites.txt	1-stearoylglycerol (1-monostearin)	Known	Lipid	0.0766315	0.844063	0.939157	0.521876	0.812954	0.609405	0.756387	0.562305	0.104417
138	M21630	M21630.metabolites.txt	X-08402	Unknown		0.751542	0.894713	0.238832	0.882292	0.880499	0.570151	0.167149	0.326303	0.0624459
139	M22030	M22030.metabolites.txt	2-hydroxyisobutyrate	Known	Amino acid	0.598198	0.248695	0.0458693	0.738337	0.0675354	0.0372206	0.579129	0.0304475	0.729983
140	M22032	M22032.metabolites.txt	X-08766	Unknown		0.916409	0.955042	0.725512	0.828547	0.871985	0.874296	0.548853	0.418983	0.354625
141	M22116	M22116.metabolites.txt	4-methyl-2-oxopentanoate	Known	Amino acid	0.040324	0.416262	0.226246	0.852295	0.146017	0.132676	0.797181	0.741072	0.074084
142	M22130	M22130.metabolites.txt	phenyllactate (PLA)	Known	Amino acid	0.460489	0.575151	0.227829	0.753283	0.488008	0.896581	0.884326	0.47967	0.684428
143	M22138	M22138.metabolites.txt	homocitrulline	Known	Amino acid	0.575133	0.790655	0.765409	0.034079	0.449031	0.90661	0.955743	0.683862	0.47957
144	M22175	M22175.metabolites.txt	aspartylphenylalanine	Known	Peptide	0.133475	0.253275	0.369761	0.200892	0.0452936	0.90661	0.0118776	0.0761745	0.645345
145	M22177	M22177.metabolites.txt	levulinate (4-oxovalerate)	Known	Amino acid	0.0888912	0.970294	0.515373	0.803687	0.735504	0.810881	0.495715	0.182787	0.531207
146	M22189	M22189.metabolites.txt	palmitoylcarnitine	Known	Lipid	0.636082	0.862548	0.525778	0.440397	0.384457	0.673283	0.624613	0.419319	0.526814
147	M22481	M22481.metabolites.txt	X-08988	Unknown		0.473477	0.234761	0.213991	0.286493	0.374913	0.106657	0.507926	0.644884	0.0486989
148	M22548	M22548.metabolites.txt	X-09026	Unknown		0.243913	0.417533	0.332095	0.853568	0.511414	0.316242	0.911268	0.32027	0.580784
149	M22649	M22649.metabolites.txt	X-09108	Unknown		0.48211	0.748138	0.922897	0.287996	0.713865	0.380864	0.00265527	0.0274278	0.628559
150	M22842	M22842.metabolites.txt	cholate	Known	Lipid	0.691709	0.393726	0.895861	0.443887	0.158902	0.0716243	0.165049	0.308812	0.652216
151	M24074	M24074.metabolites.txt	X-09706	Unknown		0.805425	0.661305	0.515805	0.601061	0.316626	0.339904	0.912545	0.627657	0.913367
152	M25459	M25459.metabolites.txt	X-10395	Unknown		0.456444	0.0198561	0.297166	0.285853	0.0864317	0.162643	0.519219	0.0980156	0.225818
153	M25599	M25599.metabolites.txt	X-10429	Unknown		0.580253	0.281396	0.56513	0.63365	0.668983	0.437003	0.462486	0.868889	0.781371
154	M27256	M27256.metabolites.txt	X-10500	Unknown		0.375254	0.159883	0.22505	0.523239	0.630614	0.68	0.255075	0.145827	0.496751
155	M27273	M27273.metabolites.txt	X-10506	Unknown		0.00926273	0.165409	0.0809243	0.90321	0.147982	0.45222	0.641014	0.760435	0.494671
156	M27278	M27278.metabolites.txt	X-10510	Unknown		0.327187	0.226142	0.629049	0.585342	0.378072	0.689073	0.400589	0.820806	0.476156
157	M27447	M27447.metabolites.txt	1-linoleoylglycerol (1-monolinolein)	Known	Lipid	0.330624	0.994234	0.919306	0.290647	0.857166	0.814432	0.651902	0.529261	0.327053
158	M27513	M27513.metabolites.txt	indoleacetate	Known	Amino acid	0.416988	0.459608	0.850793	0.677285	0.926432	0.818288	0.11407	0.176987	0.990363
159	M27531	M27531.metabolites.txt	hyodeoxycholate	Known	Lipid	0.22115	0.226345	0.0100656	0.810972	0.340113	0.177549	0.48128	0.448702	0.885239
160	M27672	M27672.metabolites.txt	3-indoxyl sulfate	Known	Amino acid	0.778385	0.347647	0.602685	0.346122	0.433111	0.242787	0.97312	0.914783	0.617288
161	M27710	M27710.metabolites.txt	N-acetylglycine	Known	Amino acid	0.304536	0.798679	0.0429188	0.936007	0.110328	0.0827607	0.0589754	0.229241	0.177109
162	M27716	M27716.metabolites.txt	bilirubin (Z,Z)	Known	Cofactors and vitamins	0.0222423	0.185162	0.431237	0.759479	0.858935	0.866087	0.666398	0.680055	0.866081
163	M27718	M27718.metabolites.txt	creatine	Known	Amino acid	0.588732	0.373921	0.0613275	0.0580047	0.141146	0.162993	0.925175	0.905698	0.767234
164	M27722	M27722.metabolites.txt	erythrose	Known	Carbohydrate	0.293477	0.893194	0.731868	0.97267	0.919337	0.53296	0.970749	0.38229	0.227446
165	M27728	M27728.xenobiotics.txt	glycerol 2-phosphate	Known	Xenobiotics	0.426936	0.312717	0.436523	0.625624	0.764655	0.763568	0.211359	0.118099
166	M27738	M27738.metabolites.txt	threonate	Known	Cofactors and vitamins	0.0331478	0.19322	0.391821	0.314701	0.633548	0.420883	0.300972	0.33763	0.418493
167	M30805	M30805.metabolites.txt	X-10810	Unknown		0.0894257	0.649863	0.417014	0.465467	0.066697	0.328772	0.669132	0.312674	0.219338
168	M31453	M31453.metabolites.txt	cysteine	Known	Amino acid	0.651912	0.497818	0.943733	0.00131733	0.41077	0.280403	0.597705	0.397175	0.374979
169	M31522	M31522.metabolites.txt	pyroglutamylglycine	Known	Peptide	0.578347	0.235261	0.552235	0.00131733	0.265526	0.652846	0.481457	0.384078	0.337514
170	M31536	M31536.xenobiotics.txt	N-(2-furoyl)glycine	Known	Xenobiotics	0.560193	0.948022	0.165466	0.825917	0.898948	0.850962	0.307303	0.912478	0.231678
171	M31548	M31548.metabolites.txt	DSGEGDFXAEGGGVR*	Known	Peptide	0.632708	0.88531	0.837851	0.572762	0.439188	0.208973	0.194971	0.453541	0.452556
172	M31555	M31555.metabolites.txt	pyridoxate	Known	Cofactors and vitamins	0.770911	0.497619	0.472708	0.43466	0.295744	0.534309	0.0671315	0.0709595	0.945592
173	M31591	M31591.metabolites.txt	androsterone sulfate	Known	Lipid	0.25746	0.603643	0.0159145	0.281851	0.715459	0.631411	0.0458764	0.610066	0.808293
174	M31787	M31787.metabolites.txt	3-carboxy-4-methyl-5-propyl-2-furanpropanoate (CMPF)	Known	Lipid	0.891335	0.00417352	0.659106	0.1738	0.440919	0.325184	0.686005	0.827204	0.831383
175	M32197	M32197.metabolites.txt	3-(4-hydroxyphenyl)lactate	Known	Amino acid	0.910364	0.695497	0.997696	0.258677	0.339309	0.511068	0.153103	0.422476	0.633225
176	M32198	M32198.metabolites.txt	acetylcarnitine	Known	Lipid	0.167834	0.596716	0.118097	0.592783	0.845666	0.353717	0.648494	0.165875	0.544702
177	M32315	M32315.metabolites.txt	serine	Known	Amino acid	0.648198	0.317042	0.0990897	0.169922	0.0951273	0.126533	0.914737	0.621801	0.399487
178	M32319	M32319.metabolites.txt	trans-4-hydroxyproline	Known	Amino acid	0.942597	0.342628	0.0257541	0.817208	0.27185	0.216757	0.00327996	0.140439	0.0124515
179	M32322	M32322.metabolites.txt	glutamate	Known	Amino acid	0.260883	0.734674	0.140761	0.796942	0.530252	0.417717	0.350475	0.371841	0.986445
180	M32328	M32328.metabolites.txt	hexanoylcarnitine	Known	Lipid	0.491883	0.721088	0.271736	0.737744	0.849086	0.512861	0.0230515	0.0520564	0.552569
181	M32338	M32338.metabolites.txt	glycine	Known	Amino acid	0.839914	0.00229481	0.0028585	0.742897	0.0467393	0.0522763	0.785672	0.623886	0.406906
182	M32339	M32339.metabolites.txt	alanine	Known	Amino acid	0.77715	0.353151	0.637625	0.742897	0.531605	0.551868	0.842931	0.582587	0.557339
183	M32346	M32346.metabolites.txt	glycochenodeoxycholate	Known	Lipid	0.804121	0.444369	0.192714	0.84728	0.738068	0.664399	0.778966	0.535887	0.996025
184	M32348	M32348.metabolites.txt	2-aminobutyrate	Known	Amino acid	0.30673	0.446565	0.304314	0.351179	0.467234	0.409793	0.321074	0.0898067	0.248343
185	M32379	M32379.metabolites.txt	scyllo-inositol	Known	Lipid	0.98119	0.730926	0.179883	0.207271	0.451315	0.815573	0.326643	0.0636927	0.972577
186	M32388	M32388.metabolites.txt	dodecanedioate	Known	Lipid	0.281455	0.114219	0.762536	0.671235	0.831387	0.446429	0.0985148	0.0458743	0.969841
187	M32393	M32393.metabolites.txt	gamma-glutamylvaline	Known	Peptide	0.624959	0.0729403	0.106376	0.790198	0.419736	0.636911	0.417005	0.270566	0.208978
188	M32405	M32405.metabolites.txt	indolepropionate	Known	Amino acid	0.446377	0.842154	0.863808	0.836662	0.905818	0.656946	0.487618	0.470092	0.746737
189	M32412	M32412.metabolites.txt	butyrylcarnitine	Known	Lipid	0.60894	0.268702	0.207198	0.836662	0.166523	0.19178	0.703361	0.954534	0.62585
190	M32418	M32418.metabolites.txt	myristoleate (14:1n5)	Known	Lipid	0.00658969	0.760077	0.822881	0.648857	0.872486	0.679077	0.0798952	0.18402	0.228698
191	M32425	M32425.metabolites.txt	dehydroisoandrosterone sulfate (DHEA-S)	Known	Lipid	0.411454	0.708236	0.554863	0.611289	0.068987	0.0455379	0.230406	0.140001	0.0653033
192	M32445	M32445.xenobiotics.txt	3-methylxanthine	Known	Xenobiotics	0.739234	0.295607	0.13239	0.216918	0.295791	0.0522297	0.323173	0.576096	0.110147
193	M32452	M32452.metabolites.txt	propionylcarnitine	Known	Lipid	0.965201	0.708784	0.366686	0.457646	0.971617	0.973016	0.283618	0.640408	0.652403
194	M32489	M32489.metabolites.txt	caproate (6:0)	Known	Lipid	0.0245093	0.363441	0.455523	0.688448	0.273102	0.317333	0.447274	0.912295	0.0543941
195	M32492	M32492.metabolites.txt	caprylate (8:0)	Known	Lipid	0.36488	0.617589	0.515421	0.688448	0.0369159	0.111019	0.254108	0.815812	0.226579
196	M32497	M32497.metabolites.txt	10-undecenoate (11:1n1)	Known	Lipid	0.564476	0.661391	0.656853	0.688448	0.984098	0.424018	0.853922	0.959283	0.751415
197	M32504	M32504.metabolites.txt	docosapentaenoate (n3 DPA; 22:5n3)	Known	Lipid	0.29668	0.474691	0.0773996	0.502254	0.529224	0.506784	0.326195	0.227915	0.775975
198	M32518	M32518.metabolites.txt	X-11204	Unknown		0.782663	0.824678	0.580728	0.966973	0.537719	0.643223	0.380443	0.141041	0.229991
199	M32549	M32549.metabolites.txt	X-02269	Unknown		0.665436	0.692494	0.319462	0.651124	0.622293	0.648049	0.89871	0.15429	0.264717
200	M32553	M32553.metabolites.txt	phenol sulfate	Known	Amino acid	0.118629	0.055275	0.422047	0.651124	0.819776	0.707211	0.765462	0.0662323	0.205435
201	M32557	M32557.metabolites.txt	X-06126	Unknown		0.993025	0.00833935	0.354639	0.038532	0.320274	0.904027	0.601988	0.757606	0.761891
202	M32560	M32560.metabolites.txt	X-07765	Unknown		0.654506	0.800758	0.782487	0.464438	0.755772	0.56787	0.241773	0.86173	0.105884
203	M32564	M32564.metabolites.txt	X-11247	Unknown		0.0963397	0.203575	0.929167	0.0299967	0.569772	0.480268	0.851752	0.43886	0.556481
204	M32578	M32578.metabolites.txt	X-11261	Unknown		0.701781	0.428942	0.951077	0.47153	0.0393136	0.0295138	0.891996	0.891242	0.752941
205	M32586	M32586.metabolites.txt	bilirubin (E,E)*	Known	Cofactors and vitamins	0.551386	0.938729	0.880266	0.710166	0.869824	0.965621	0.177538	0.296644	0.536427
206	M32587	M32587.metabolites.txt	X-02249	Unknown		0.471234	6.28312e-05	0.480982	0.591268	0.116172	0.71703	0.80563	0.60887	0.15133
207	M32593	M32593.metabolites.txt	heme*	Known	Cofactors and vitamins	0.0439396	0.865877	0.286959	0.103014	0.559598	0.277836	0.693925	0.922623	0.579907
208	M32616	M32616.metabolites.txt	X-11299	Unknown		0.722226	0.317585	0.567055	0.79551	0.13992	0.0945703	0.385964	0.407529	0.912178
209	M32632	M32632.metabolites.txt	X-11315	Unknown		0.0224109	0.977326	0.746896	0.958519	0.672512	0.542027	0.580103	0.870588	0.751491
210	M32634	M32634.metabolites.txt	X-11317	Unknown		0.818552	0.712774	0.780075	0.0546682	0.967752	0.542027	0.0746418	0.0472625	0.123276
211	M32635	M32635.metabolites.txt	1-linoleoylglycerophosphoethanolamine*	Known	Lipid	0.0487971	0.689348	0.0835063	0.811793	0.310053	0.0299615	0.768723	0.0361382	0.533726
212	M32644	M32644.metabolites.txt	X-11327	Unknown		0.654422	0.610612	0.997218	0.380694	0.195218	0.536972	0.303515	0.0307773	0.675827
213	M32651	M32651.metabolites.txt	X-11334	Unknown		0.722178	0.328091	0.561207	0.647188	0.174506	0.366757	0.615411	0.487411	0.0884168
214	M32654	M32654.metabolites.txt	3-dehydrocarnitine*	Known	Lipid	0.00149529	0.12904	0.0113306	0.806437	0.93275	0.688679	0.402509	0.830469	0.516554
215	M32672	M32672.metabolites.txt	pyroglutamine*	Known	Amino acid	0.676008	0.919992	0.509482	0.683648	0.318866	0.636358	0.791604	0.613536	0.896576
216	M32675	M32675.metabolites.txt	C-glycosyltryptophan*	Known	Amino acid	0.267075	0.92014	0.474571	0.893972	0.252699	0.0376705	0.313938	0.613536	0.817377
217	M32691	M32691.metabolites.txt	X-11374	Unknown		0.45071	0.92014	0.0490052	0.801327	0.149379	0.122588	0.409846	0.463869	0.829976
218	M32698	M32698.metabolites.txt	X-11381	Unknown		0.111792	0.962296	0.641461	0.494713	0.216735	0.164623	0.275681	0.0336692	0.373775
219	M32709	M32709.metabolites.txt	X-03056--N-[3-(2-Oxopyrrolidin-1-yl)propyl]acetamide	Identified	Amino acid	0.747089	0.223943	0.219457	0.447074	0.546406	0.795551	0.115482	0.378122	0.444347
220	M32729	M32729.metabolites.txt	X-11412	Unknown		0.00189209	0.398259	0.0209365	0.832116	0.275956	0.157928	0.341946	0.570667	0.252355
221	M32735	M32735.metabolites.txt	X-01911	Unknown		0.452471	0.923098	0.566057	0.750934	0.320194	0.392346	0.163077	0.789204	0.49221
222	M32739	M32739.metabolites.txt	X-11422--xanthine	Identified	Nucleotide	0.589062	0.488216	0.702841	0.198361	0.0342952	0.412119	0.00063096	0.16612	0.245987
223	M32740	M32740.metabolites.txt	X-11423--O-sulfo-L-tyrosine	Identified	Amino acid	0.692644	0.694509	0.838954	0.0855208	0.786032	0.565278	0.699554	0.111291	0.377427
224	M32753	M32753.metabolites.txt	X-09789	Unknown		0.636785	0.143495	0.833403	0.994962	0.464772	0.616797	0.859407	0.173039	0.374234
225	M32754	M32754.metabolites.txt	X-11437	Unknown		0.0420215	0.4433	0.928021	0.134194	0.168365	0.519135	0.959555	0.626403	0.774487
226	M32755	M32755.metabolites.txt	X-11438	Unknown		0.677928	0.435429	0.432502	0.00089934	0.530621	0.998751	0.851371	0.735333	0.722215
227	M32757	M32757.metabolites.txt	X-11440	Unknown		0.710126	2.76505e-05	0.546502	0.575798	0.123523	0.270163	0.254184	0.735333	0.547782
228	M32758	M32758.metabolites.txt	X-11441	Unknown		0.736307	0.75835	0.474617	0.109144	0.712135	0.675854	0.846356	0.300836	0.650144
229	M32759	M32759.metabolites.txt	X-11442	Unknown		0.122404	0.823393	0.865235	0.381012	0.222684	0.422524	0.664151	0.923859	0.609563
230	M32761	M32761.metabolites.txt	X-11444	Unknown		0.186347	0.337846	0.918585	0.66614	0.662561	0.773381	0.399995	0.603819	0.750617
231	M32762	M32762.metabolites.txt	X-11445--5-alpha-pregnan-3beta,20alpha-disulfate	Identified	Lipid	0.940511	0.20722	0.921486	0.237552	0.549436	0.608067	0.351155	0.129124	0.040445
232	M32769	M32769.metabolites.txt	X-11452	Unknown		0.824295	0.231862	0.554775	0.298865	0.0560602	0.0992842	0.067755	0.308215	0.744885
233	M32786	M32786.metabolites.txt	X-11469	Unknown		0.577262	0.635038	0.882006	0.457213	0.258472	0.844592	0.500554	0.0466739	0.108136
234	M32787	M32787.metabolites.txt	X-11470	Unknown		0.721891	0.956773	0.675935	0.00549976	0.913411	0.464667	0.67573	0.402529	0.505365
235	M32795	M32795.metabolites.txt	X-11478	Unknown		0.955533	0.91901	0.698603	0.234248	0.29589	0.961569	0.063918	0.51641	0.207784
236	M32800	M32800.metabolites.txt	X-11483	Unknown		0.717516	0.418061	0.938636	0.238583	0.0219997	0.183921	0.855925	0.994195	0.577845
237	M32802	M32802.metabolites.txt	X-11485	Unknown		0.135164	0.927809	0.747605	0.791157	0.0524485	0.152214	0.216243	0.171672	0.304684
238	M32808	M32808.metabolites.txt	X-11491	Unknown		0.248065	0.207355	0.732224	0.697576	0.114806	0.115264	0.453123	0.457165	0.92024
239	M32814	M32814.metabolites.txt	X-11497	Unknown		0.717563	0.848604	0.211406	0.258526	0.407587	0.27911	0.735634	0.801821	0.059562
240	M32836	M32836.metabolites.txt	HWESASXX*	Known	Peptide	0.192768	0.208686	0.461416	0.690756	0.438492	0.807179	0.556917	0.840392	0.586866
241	M32838	M32838.metabolites.txt	X-11521	Unknown		0.894804	0.68879	0.461416	0.942036	0.906744	0.732713	0.402635	0.00094168	0.532079
242	M32846	M32846.metabolites.txt	X-11529	Unknown		0.754485	0.613054	0.96403	0.0419162	0.00469129	0.0384789	0.838052	0.0103338	0.0664718
243	M32847	M32847.metabolites.txt	X-11530	Unknown		0.675823	0.826233	0.831012	0.845963	0.730145	0.751687	0.214411	0.236602	0.880497
244	M32854	M32854.metabolites.txt	X-11537	Unknown		0.482751	0.89292	0.806131	0.230002	0.474149	0.472938	0.443911	0.817408	0.892257
245	M32855	M32855.metabolites.txt	X-11538	Unknown		0.901804	0.415785	0.863783	0.00500636	0.276592	0.241101	0.946286	0.144318	0.9821
246	M32857	M32857.metabolites.txt	X-11540	Unknown		0.0522757	0.931432	0.632624	0.822438	0.995103	0.47162	0.640436	0.610115	0.823912
247	M32863	M32863.metabolites.txt	X-11546	Unknown		0.919006	0.7498	0.683623	0.427257	0.929389	0.585779	0.205377	0.904261	0.388055
248	M32867	M32867.metabolites.txt	X-11550	Unknown		0.317048	0.282028	0.622929	0.962837	0.499468	0.931493	0.91233	0.64175	0.340133
249	M32869	M32869.metabolites.txt	X-11552	Unknown		0.0978561	0.739141	0.542769	0.809892	0.728926	0.987854	0.452783	0.761108	0.359112
250	M32910	M32910.metabolites.txt	X-11593--O-methylascorbate*	Identified	Cofactors and vitamins	0.829106	0.926286	0.0146504	0.219751	0.422223	0.667561	0.0187962	0.218501	0.0555115
251	M32980	M32980.metabolites.txt	adrenate (22:4n6)	Known	Lipid	0.127646	0.698375	0.47815	0.722095	0.979575	0.928143	0.952672	0.14324	0.134192
252	M33009	M33009.metabolites.txt	homostachydrine*	Known	Xenobiotics	0.318936	0.452598	0.759347	0.94193	0.738984	0.619942	0.731038	0.496287	0.525138
253	M33084	M33084.metabolites.txt	ADSGEGDFXAEGGGVR*	Known	Peptide	0.579568	0.0814909	0.0652234	0.314185	0.821773	0.742786	0.731033	0.239188	0.498387
254	M33131	M33131.metabolites.txt	X-11786--methylcysteine	Identified	Amino acid	0.360564	0.607098	0.625067	0.298117	0.592324	0.514822	0.814157	0.990166	0.128229
255	M33132	M33132.metabolites.txt	X-11787	Unknown		0.505733	0.16095	0.309035	0.853729	0.754772	0.675285	0.704452	0.159655	0.366337
256	M33137	M33137.metabolites.txt	X-11792	Unknown		0.664792	0.229518	0.461701	0.616631	0.982295	0.479226	0.601363	0.291163	0.395098
257	M33138	M33138.metabolites.txt	X-11793--oxidized bilirubin*	Identified	Cofactors and vitamins	0.0431608	0.911789	0.858791	0.582515	0.771345	0.975807	0.857388	0.734644	0.584905
258	M33140	M33140.metabolites.txt	X-11795	Unknown		0.0166786	0.28704	0.965963	0.931968	0.789481	0.969449	0.176606	0.506066	0.0573892
259	M33144	M33144.metabolites.txt	X-11799	Unknown		0.419496	0.773922	0.908835	0.888317	0.186027	0.033915	0.477569	0.0831334	0.802195
260	M33150	M33150.metabolites.txt	X-11805	Unknown		0.302859	0.269189	0.882413	0.663996	0.042134	0.064757	0.220203	0.580677	0.201092
261	M33163	M33163.metabolites.txt	X-11818	Unknown		0.191815	0.990589	0.712556	0.697453	0.30332	0.287285	0.495555	0.322519	0.831252
262	M33165	M33165.metabolites.txt	X-11820	Unknown		0.938988	0.127393	0.764627	0.364882	0.753331	0.666017	0.504641	0.317974	0.368751
263	M33173	M33173.xenobiotics.txt	2-hydroxyacetaminophen sulfate*	Known	Xenobiotics	0.0821176	0.459831	0.691296	0.562862	0.315276	0.240511	0.561262	0.411798	0.316771
264	M33178	M33178.xenobiotics.txt	2-methoxyacetaminophen sulfate*	Known	Xenobiotics	0.0262769	0.671702	0.51393	0.745941	0.121059	0.145026	0.239393	0.327774	0.0596865
265	M33188	M33188.metabolites.txt	X-11843	Unknown		0.751607	0.899995	0.814044	0.796859	0.563208	0.792019	0.553536	0.450398	0.245399
266	M33190	M33190.metabolites.txt	X-11845	Unknown		0.0244169	0.183841	0.344014	0.66457	0.407936	0.171652	0.968471	0.766876	0.964094
267	M33192	M33192.metabolites.txt	X-11847	Unknown		0.508812	0.157989	0.306317	0.675863	0.684439	0.525671	0.442088	0.449603	0.570559
268	M33194	M33194.metabolites.txt	X-11849	Unknown		0.832433	0.431438	0.0406829	0.219389	0.190582	0.280112	0.722351	0.998359	0.609483
269	M33195	M33195.metabolites.txt	X-11850	Unknown		0.356268	0.934569	0.113517	0.76612	0.549305	0.611128	0.582142	0.942668	0.573255
270	M33197	M33197.metabolites.txt	X-11852	Unknown		0.0968511	0.0906708	0.607025	0.357212	0.393807	0.241768	0.705559	0.539592	0.60588
271	M33203	M33203.metabolites.txt	X-11858	Unknown		0.558848	0.544001	0.541781	0.625052	0.489989	0.505876	0.98244	0.544017	0.485077
272	M33204	M33204.metabolites.txt	X-11859	Unknown		0.166006	0.853869	0.465709	0.96975	0.882179	0.255516	0.2236	0.61743	0.533954
273	M33221	M33221.metabolites.txt	X-11876	Unknown		0.607407	0.70413	0.544684	0.471112	0.842556	0.824365	0.682437	0.721541	0.241642
274	M33228	M33228.metabolites.txt	1-arachidonoylglycerophosphocholine*	Known	Lipid	0.00214663	0.916871	1.75e-06	0.977495	0.0073514	0.00073574	0.147438	0.564192	0.613427
275	M33230	M33230.metabolites.txt	1-palmitoleoylglycerophosphocholine*	Known	Lipid	0.0262119	0.473738	0.00489731	0.662076	0.295684	0.0370279	0.233051	0.129737	0.461279
276	M33250	M33250.metabolites.txt	X-11905	Unknown		0.887294	0.459332	0.257881	0.520575	0.0556502	0.0937605	0.365764	0.34927	0.553456
277	M33353	M33353.metabolites.txt	X-12007	Unknown		0.936918	0.889308	0.277757	0.739161	0.283631	0.309691	0.241648	0.870073	0.939954
278	M33359	M33359.metabolites.txt	X-12013	Unknown		0.587477	0.1891	0.70114	0.850946	0.148071	0.0811677	0.371758	0.114928	0.947011
279	M33363	M33363.metabolites.txt	gamma-glutamylmethionine*	Known	Peptide	0.493612	0.664206	0.638805	0.0317943	0.840898	0.590762	0.785577	0.906844	0.424027
280	M33364	M33364.metabolites.txt	gamma-glutamylthreonine*	Known	Peptide	0.471611	0.712859	0.300529	0.65452	0.945326	0.872189	0.00546447	0.00952784	0.590581
281	M33380	M33380.metabolites.txt	X-12029	Unknown		0.814672	0.265573	0.906547	0.579391	0.883379	0.91338	0.288378	0.353519	0.208276
282	M33384	M33384.xenobiotics.txt	salicyluric glucuronide*	Known	Xenobiotics	0.279289	0.424143	0.0139046	0.586905		0.530951	0.393751	0.190841	0.991383
283	M33389	M33389.metabolites.txt	X-12038	Unknown		0.456872	0.560714	0.11241	0.586474	0.516085	0.954271	0.242624	0.281141	0.892991
284	M33390	M33390.metabolites.txt	X-12039	Unknown		0.632206	0.507569	0.404816	0.722323	0.270342	0.853425	0.850642	0.694464	0.931302
285	M33391	M33391.metabolites.txt	X-12040	Unknown		0.772484	0.094685	0.30704	0.522092	0.818517	0.524484	0.937278	0.9408	0.964342
286	M33408	M33408.metabolites.txt	X-12056	Unknown		0.120598	0.178683	0.49736	0.557054	0.9431	0.724108	0.39699	0.434533	0.385623
287	M33415	M33415.metabolites.txt	X-12063	Unknown		0.722681	0.0569101	0.296815	0.978126	0.110911	0.241762	0.342261	0.434533	0.0792509
288	M33420	M33420.metabolites.txt	gamma-tocopherol	Known	Cofactors and vitamins	0.191692	0.874919	0.76884	0.289813	0.725192	0.862699	0.0737248	0.208861	0.350558
289	M33422	M33422.metabolites.txt	gamma-glutamylphenylalanine	Known	Peptide	0.818298	0.614052	0.658418	0.264958	0.663324	0.807105	0.6666	0.838056	0.0930304
290	M33423	M33423.xenobiotics.txt	p-acetamidophenylglucuronide	Known	Xenobiotics	0.889427	0.723595	0.814986	0.0605922	0.00380206	0.0135925	0.697317	0.838056	0.122125
291	M33441	M33441.metabolites.txt	isobutyrylcarnitine	Known	Amino acid	0.103395	0.278801	0.25011	0.43267	0.0613146	0.165272	0.0885526	0.507489	0.848652
292	M33442	M33442.metabolites.txt	pseudouridine	Known	Nucleotide	0.959673	0.850004	0.109316	0.837369	0.821664	0.622121	0.514966	0.2724	0.574493
293	M33443	M33443.metabolites.txt	valerate	Known	Lipid	0.783749	0.488346	0.493215	0.584748	0.268484	0.366054	0.616417	0.537017	0.609201
294	M33447	M33447.metabolites.txt	palmitoleate (16:1n7)	Known	Lipid	0.726081	0.335136	0.170384	0.986058	0.527813	0.78045	0.243701	0.172257	0.463024
295	M33453	M33453.metabolites.txt	alpha-ketoglutarate	Known	Energy	0.729515	0.965938	0.18974	0.404615	0.780461	0.584954	0.448702	0.265758	0.70977
296	M33477	M33477.metabolites.txt	erythronate*	Known	Carbohydrate	0.670791	0.809745	0.377961	0.615567	0.782089	0.411939	0.0862247	0.135868	0.0490681
297	M33488	M33488.metabolites.txt	lathosterol	Known	Lipid	0.167636	0.053511	0.67726	0.0328157	0.268422	0.719631	0.91028	0.135868	0.882848
298	M33507	M33507.metabolites.txt	X-12092	Unknown		0.0890007	0.0138743	0.231373	0.560406	0.884908	0.516333	0.664822	0.285242	0.0876077
299	M33508	M33508.metabolites.txt	X-12093	Unknown		0.635634	0.13827	0.451316	0.484758	0.278133	0.783849	0.506585	0.472002	0.730745
300	M33509	M33509.metabolites.txt	X-12094	Unknown		0.43854	0.758375	0.608468	0.548091	0.411183	0.405133	0.644557	0.61492	0.021374
301	M33510	M33510.metabolites.txt	X-12095--N1-methyl-3-pyridone-4-carboxamide	Identified	Nucleotide	0.539965	0.638006	0.722037	0.02205	0.793221	0.705018	0.381007	0.61492	0.288397
302	M33515	M33515.metabolites.txt	X-12100--hydroxytryptophan*	Identified	Amino acid	0.149309	0.429233	0.250005	0.267561	0.068668	0.107669	0.112743	0.0643656	0.231637
303	M33531	M33531.metabolites.txt	X-12116	Unknown		0.121136	0.680324	0.36597	0.945171	0.95956	0.129524	0.385318	0.0650008	0.759675
304	M33587	M33587.metabolites.txt	eicosenoate (20:1n9 or 11)	Known	Lipid	0.591775	0.81248	0.407657	0.0497243	0.671915	0.589498	0.864092	0.758833	0.281753
305	M33609	M33609.metabolites.txt	X-12188	Unknown		0.504043	0.996966	0.511167	0.0930182	0.729206	0.283893	0.0732851	0.758833	0.109385
306	M33610	M33610.metabolites.txt	X-12189	Unknown		0.667128	0.155664	0.579873	0.113863	0.93228	0.518951	0.152674	0.532126	0.391049
307	M33627	M33627.metabolites.txt	X-12206	Unknown		0.180311	0.876437	0.914332	0.0726349	0.537822	0.872998	0.870057	0.942037	0.153769
308	M33633	M33633.metabolites.txt	X-12212	Unknown		0.0510849	0.263362	0.423196	0.252848	0.0832159	0.0416718	0.971237	0.947778	0.292102
309	M33637	M33637.metabolites.txt	X-12216	Unknown		0.88961	0.869189	0.73476	0.539471	0.788525	0.955221	0.953285	0.497212	0.721152
310	M33638	M33638.metabolites.txt	X-12217	Unknown		0.50851	0.346436	0.764186	0.449996	0.721558	0.19809	0.632716	0.955055	0.692634
311	M33652	M33652.metabolites.txt	X-12230	Unknown		0.557819	0.378512	0.639207	0.308467	0.949293	0.357111	0.603948	0.955055	0.504047
312	M33653	M33653.metabolites.txt	X-12231	Unknown		0.542842	0.938293	0.578242	0.492314	0.024659	0.0214024	0.480117	0.0285164	0.417746
313	M33658	M33658.metabolites.txt	X-12236	Unknown		0.24099	0.474552	0.142896	0.379543	0.325849	0.471416	0.621415	0.423173	0.736574
314	M33666	M33666.metabolites.txt	X-12244--N-acetylcarnosine	Identified	Peptide	0.00345903	0.769863	0.216419	0.417876	0.926529	0.502636	0.219419	0.515168	0.93388
315	M33675	M33675.metabolites.txt	X-12253	Unknown		0.176901	0.863762	0.827564	0.405224	0.474788	0.677511	0.194356	0.822849	0.973765
316	M33683	M33683.metabolites.txt	X-12261	Unknown		0.347221	0.601272	0.0988439	0.906783	0.187399	0.508811	0.479007	0.700301	0.961423
317	M33751	M33751.metabolites.txt	X-12329	Unknown		0.888667	0.843375	0.0744332	0.817783	0.114041	0.0842257	0.0142766	0.276259	0.415686
318	M33782	M33782.metabolites.txt	X-10346	Unknown		0.580516	0.0672783	0.582591	0.292459	0.648242	0.200445	0.824347	0.326556	0.0501733
319	M33801	M33801.metabolites.txt	ADpSGEGDFXAEGGGVR*	Known	Peptide	0.212635	0.598907	0.00336764	0.0282836	0.376298	0.191244	0.684455	0.703486	0.863414
320	M33821	M33821.metabolites.txt	1-eicosatrienoylglycerophosphocholine*	Known	Lipid	0.916551	0.598907	0.628095	0.591147	0.0889136	0.0679759	0.31773	0.0429119	0.0800872
321	M33822	M33822.metabolites.txt	1-docosahexaenoylglycerophosphocholine*	Known	Lipid	0.668062	0.617935	0.209279	0.0405003	0.525167	0.0661613	0.136405	0.511837	0.837242
322	M33833	M33833.metabolites.txt	X-12405	Unknown		0.894475	0.23498	0.627957	0.63115	0.883281	0.612567	0.0215809	0.113114	0.637592
323	M33835	M33835.metabolites.txt	X-12407	Unknown		0.360122	0.470634	0.161649	0.556881	0.730478	0.997389	0.402059	0.273551	0.0214317
324	M33864	M33864.metabolites.txt	X-12428	Unknown		0.993197	0.796419	0.958945	0.700475	0.241642	0.513755	0.766538	0.879717	0.97473
325	M33871	M33871.metabolites.txt	1-eicosadienoylglycerophosphocholine*	Known	Lipid	0.894926	0.0415906	0.539835	0.934591	0.315519	0.384018	0.0447178	0.218447	0.0569869
326	M33877	M33877.metabolites.txt	X-12435	Unknown		0.48569	0.0233335	0.573222	0.596891	0.00862702	0.00793755	0.34357	0.342711	0.611889
327	M33883	M33883.metabolites.txt	X-12441--12-hydroxyeicosatetraenoate (12-HETE)	Identified	Lipid	0.761113	0.537771	0.646137	0.630516	0.520354	0.0635095	0.0342782	0.381556	0.179695
328	M33884	M33884.metabolites.txt	X-12442--5,8-tetradecadienoate	Identified	Lipid	0.737766	0.251753	0.841913	0.324434	0.519656	0.782638	0.00157149	0.097222	0.670862
329	M33885	M33885.metabolites.txt	X-12443	Unknown		0.394491	0.76068	0.0405214	0.733697	0.181673	0.0806801	0.396021	0.615102	0.887761
330	M33892	M33892.metabolites.txt	X-12450	Unknown		0.450275	0.900329	0.767328	0.80482	0.726068	0.605091	0.484753	0.498568	0.986011
331	M33901	M33901.metabolites.txt	X-12456	Unknown		0.127074	0.887232	0.120378	0.0927482	0.735487	0.542971	0.101283	0.579403	0.171753
332	M33910	M33910.metabolites.txt	X-12465	Unknown		0.713751	0.116252	0.593229	0.225296	0.830593	0.566249	0.619517	0.523369	0.990439
333	M33935	M33935.xenobiotics.txt	piperine	Known	Xenobiotics	0.895196	0.49286	0.879045	0.373115	0.448341		0.724209	0.581965	0.438151
334	M33936	M33936.metabolites.txt	octanoylcarnitine	Known	Lipid	0.174619	0.860736	0.167746	0.929835	0.396718	0.245171	0.236746	0.208088	0.689723
335	M33937	M33937.metabolites.txt	alpha-hydroxyisovalerate	Known	Amino acid	0.600327	0.248993	0.191081	0.881051	0.0485134	0.245171	0.237785	0.491211	0.16314
336	M33939	M33939.metabolites.txt	N-acetylthreonine	Known	Amino acid	0.928216	0.236079	0.509042	0.552396	0.0537759	0.872105	0.717678	0.430941	0.659935
337	M33941	M33941.metabolites.txt	decanoylcarnitine	Known	Lipid	0.366799	0.667196	0.0441023	0.886231	0.483615	0.449761	0.638523	0.697258	0.206027
338	M33955	M33955.metabolites.txt	1-palmitoylglycerophosphocholine	Known	Lipid	0.154559	0.717948	0.456357	0.656245	0.390521	0.205657	0.305395	0.0395534	0.357166
339	M33957	M33957.metabolites.txt	1-heptadecanoylglycerophosphocholine	Known	Lipid	0.860983	0.118788	0.839568	0.0403725	0.786563	0.521654	0.910102	0.864289	0.261226
340	M33960	M33960.metabolites.txt	1-oleoylglycerophosphocholine	Known	Lipid	0.94425	0.789707	0.504035	0.620104	0.364767	0.766732	0.702607	0.804907	0.545149
341	M33961	M33961.metabolites.txt	1-stearoylglycerophosphocholine	Known	Lipid	0.0620785	0.921356	0.603201	0.773567	0.528532	0.580162	0.775656	0.883456	0.852173
342	M33968	M33968.metabolites.txt	5-dodecenoate (12:1n7)	Known	Lipid	0.328978	0.750109	0.321545	0.263487	0.474083	0.227895	0.657115	0.615903	0.536616
343	M33969	M33969.metabolites.txt	stearidonate (18:4n3)	Known	Lipid	0.310987	0.71867	0.115469	0.87154	0.823025	0.959589	0.982395	0.316301	0.351649
344	M33971	M33971.metabolites.txt	10-heptadecenoate (17:1n7)	Known	Lipid	0.473503	0.947448	0.589551	0.87154	0.406231	0.353123	0.475203	0.346169	0.812438
345	M33972	M33972.metabolites.txt	10-nonadecenoate (19:1n9)	Known	Lipid	0.321959	0.405325	0.901966	0.807416	0.656074	0.623417	0.99666	0.778819	0.976916
346	M33973	M33973.metabolites.txt	epiandrosterone sulfate	Known	Lipid	0.585782	0.49099	0.345045	0.350804	0.982826	0.674568	0.219969	0.609289	0.529731
347	M34035	M34035.metabolites.txt	linolenate [alpha or gamma; (18:3n3 or 6)]	Known	Lipid	0.47359	0.796093	0.92604	0.524749	0.865033	0.286155	0.210138	0.233679	0.746049
348	M34040	M34040.metabolites.txt	X-12510--2-aminooctanoic acid	Identified	Amino acid	0.812127	0.261225	0.568106	0.524749	0.470998	0.302729	0.0957359	0.00221126	0.0605929
349	M34062	M34062.metabolites.txt	X-12524	Unknown		0.522229	0.887802	0.668422	0.362953	0.539202	0.644866	0.154431	0.965525	0.788451
350	M34106	M34106.metabolites.txt	bilirubin (E,Z or Z,E)*	Known	Cofactors and vitamins	0.320891	0.473855	0.945959	0.546887	0.950458	0.5811	0.106631	0.178403	0.427402
351	M34109	M34109.xenobiotics.txt	metoprolol acid metabolite*	Known	Xenobiotics	0.641146	0.437027	0.0737272	0.546887		0.341488	0.378275	0.431897	0.173445
352	M34112	M34112.metabolites.txt	X-12544	Unknown		0.13304	0.172388	0.511289	0.418396	0.238196	0.369632	0.592799	0.57105	0.903472
353	M34123	M34123.metabolites.txt	X-12556	Unknown		0.559414	0.89076	0.0659414	0.911652	0.478538	0.541676	0.87393	0.581897	0.139797
354	M34214	M34214.metabolites.txt	1-arachidonoylglycerophosphoinositol*	Known	Lipid	0.181389	0.808773	0.799066	0.0375835	0.721662	0.610871	0.324841	0.420489	0.143292
355	M34221	M34221.metabolites.txt	X-12627	Unknown		0.811968	0.531906	0.799499	0.26702	0.910132	0.258978	0.70581	0.251207	0.633548
356	M34244	M34244.metabolites.txt	X-12644	Unknown		0.561725	0.450235	0.839466	0.976095	0.257636	0.122763	0.410147	0.643385	0.987197
357	M34245	M34245.metabolites.txt	X-12645	Unknown		0.113459	0.78536	0.224167	0.0650968	0.635121	0.965641	0.13259	0.194362	0.145349
358	M34283	M34283.metabolites.txt	asparagine	Known	Amino acid	0.351717	0.233417	0.660732	0.191582	0.1076	0.374791	0.423005	0.901949	0.988552
359	M34289	M34289.metabolites.txt	X-12680	Unknown		0.0491091	0.825062	0.302202	0.207446	0.255599	0.381628	0.0236024	0.0918705	0.605364
360	M34306	M34306.metabolites.txt	X-12696	Unknown		0.315441	0.426803	0.495415	0.192606	0.604431	0.788434	0.75233	0.876263	0.970658
361	M34314	M34314.metabolites.txt	X-12704	Unknown		0.572828	0.332977	0.152469	0.797114	0.381274	0.301655	0.233425	0.00127676	0.406592
362	M34322	M34322.metabolites.txt	X-12712	Unknown		0.42839	0.980484	0.939284	0.608602	0.0644418	0.107195	0.702819	0.342638	0.802328
363	M34327	M34327.metabolites.txt	X-12717	Unknown		0.80797	0.606758	0.939284	0.489204	0.828771	0.501579	0.79302	0.021231	0.741283
364	M34329	M34329.metabolites.txt	X-12719	Unknown		0.983991	0.966747	0.640441	0.381629	0.401144	0.36423	0.161627	0.346463	0.922226
365	M34336	M34336.metabolites.txt	X-12726	Unknown		0.859475	0.756501	0.980827	0.998313	0.431672	0.414467	0.740002	0.293093	0.960257
366	M34338	M34338.metabolites.txt	X-12728	Unknown		0.68916	0.64042	0.652181	0.212822	0.321321	0.265446	0.026333	0.830049	0.821909
367	M34339	M34339.metabolites.txt	X-12729	Unknown		0.90454	0.647856	0.901918	0.881633	0.99621	0.499179	0.401899	0.970712	0.498516
368	M34344	M34344.metabolites.txt	X-12734	Unknown		0.711016	0.618865	0.25229	0.278963	0.296839	0.272108	0.295962	0.523598	0.793584
369	M34350	M34350.metabolites.txt	X-12740	Unknown		0.00712666	0.513207	0.579224	0.96799	0.318064	0.550724	0.34991	0.721638	0.0639053
370	M34359	M34359.metabolites.txt	X-12749	Unknown		0.334844	0.728987	0.153302	0.0487914	0.468083	0.968603	0.524599	0.304169	0.298608
371	M34365	M34365.xenobiotics.txt	3-(cystein-S-yl)acetaminophen*	Known	Xenobiotics	0.626996	0.521734	0.870085	0.314683		0.0924834	0.931996	0.321684	0.0664226
372	M34384	M34384.xenobiotics.txt	stachydrine	Known	Xenobiotics	0.604785	0.6962	0.327613	0.547445	0.911391	0.4413	0.684725	0.579188	0.683714
373	M34389	M34389.xenobiotics.txt	1-methylxanthine	Known	Xenobiotics	0.00743219	0.814791	0.0869421	0.878455	0.985729		0.280914	0.341503	0.133752
374	M34390	M34390.xenobiotics.txt	7-methylxanthine	Known	Xenobiotics	0.556762	0.42462	0.611593	0.284304	0.898887	0.562968	0.512178	0.341503	0.215985
375	M34395	M34395.xenobiotics.txt	1-methylurate	Known	Xenobiotics	0.777503	0.474002	0.296956	0.892132	0.754174	0.530439	0.533614	0.938718	0.51624
376	M34400	M34400.xenobiotics.txt	1,7-dimethylurate	Known	Xenobiotics	0.115705	0.37557	0.1169	0.402259	0.123029		0.0800563	0.261258	0.658259
377	M34404	M34404.xenobiotics.txt	1,3,7-trimethylurate	Known	Xenobiotics	0.455322	0.00145202	0.301082	0.0262779	0.54339		0.345828	0.659663	0.409771
378	M34407	M34407.metabolites.txt	isovalerylcarnitine	Known	Amino acid	0.452191	0.00111643	0.0165285	0.260578	0.0994526	0.125617	0.946024	0.315391	0.438938
379	M34409	M34409.metabolites.txt	stearoylcarnitine	Known	Lipid	0.0366469	0.145704	0.276431	0.644778	0.418236	0.861202	0.275681	0.253258	0.0560979
380	M34416	M34416.metabolites.txt	1-stearoylglycerophosphoethanolamine	Known	Lipid	0.041476	0.797945	0.217579	0.76483	0.757703	0.721405	0.859353	0.752873	0.653544
381	M34419	M34419.metabolites.txt	1-linoleoylglycerophosphocholine	Known	Lipid	0.45074	0.394431	0.683803	0.174585	0.213693	0.0609928	0.292733	0.783373	0.173286
382	M34420	M34420.metabolites.txt	bradykinin, des-arg(9)	Known	Peptide	0.287321	0.203749	0.554992	0.0467487	0.333953	0.23119	0.396527	0.826693	0.535936
383	M34441	M34441.metabolites.txt	X-12771	Unknown		0.341061	0.470757	0.540596	0.168357	0.0942739	0.410366	0.188904	0.240023	0.459649
384	M34453	M34453.metabolites.txt	X-12776	Unknown		0.899805	0.836648	0.476316	0.307158	0.495287	0.797865	0.646988	0.310034	0.708055
385	M34456	M34456.metabolites.txt	gamma-glutamylisoleucine*	Known	Peptide	0.610066	0.970722	0.609588	0.453483	0.428785	0.625387	0.709403	0.853469	0.37415
386	M34469	M34469.metabolites.txt	X-12786	Unknown		0.758729	0.192637	0.0394312	0.603467	0.840282	0.93255	0.698245	0.546619	0.350646
387	M34481	M34481.metabolites.txt	X-12798	Unknown		0.623033	0.565169	0.72932	0.171153	0.605569	0.971721	0.498188	0.901717	0.614745
388	M34499	M34499.metabolites.txt	X-12816	Unknown		0.764117	0.893827	0.0625995	0.0458815	0.915161	0.56979	0.668401	0.324432	0.233107
389	M34513	M34513.metabolites.txt	X-12830	Unknown		0.56187	0.764617	0.194642	0.0956853	0.640786	0.716226	0.221286	0.510602	0.932548
390	M34516	M34516.metabolites.txt	X-12833	Unknown		0.342868	0.787495	0.290677	0.31694	0.387463	0.567184	0.714178	0.902195	0.85039
391	M34527	M34527.metabolites.txt	X-12844	Unknown		0.256503	0.787495	0.499318	0.739836	0.643662	0.256204	0.590366	0.859516	0.716817
392	M34530	M34530.metabolites.txt	X-12847	Unknown		0.0647837	0.0456218	0.914842	0.331309	0.569633	0.940794	0.0852208	0.0207909	0.5504
393	M34533	M34533.metabolites.txt	X-12850	Unknown		0.280576	0.00106729	0.692457	0.696421	0.782663	0.890005	0.871424	0.987089	0.416661
394	M34534	M34534.metabolites.txt	laurylcarnitine	Known	Lipid	0.333391	0.560169	0.758228	0.310854	0.103605	0.0387008	0.769953	0.85331	0.05735
395	M34535	M34535.metabolites.txt	X-12851	Unknown		0.422134	0.560169	0.961679	0.591421	0.546955	0.581769	0.376221	0.252388	0.477794
396	M34539	M34539.metabolites.txt	X-12855	Unknown		0.960536	0.669611	0.817692	0.887436	0.521438	0.317555	0.0580492	0.0437736	0.676712
397	M34674	M34674.metabolites.txt	X-12990--docosapentaenoic acid (n6-DPA)	Identified	Lipid	0.00226455	0.32663	0.351857	0.815264	0.00159809	0.0159443	0.499613	0.682845	0.480298
398	M34732	M34732.metabolites.txt	isovalerate	Known	Lipid	0.197495	0.898914	0.288438	0.831104	0.777101	0.975402	0.631784	0.538838	0.444053
399	M34761	M34761.metabolites.txt	X-13069	Unknown		0.0621252	0.512857	0.402911	0.911523	0.628555	0.618755	0.831247	0.72351	0.293471
400	M34878	M34878.metabolites.txt	X-13183--stearamide	Identified	Lipid	0.9712	0.37437	0.44877	0.865361	0.427645	0.717953	0.687589	0.0639348	0.96099
401	M34912	M34912.metabolites.txt	X-13215	Unknown		0.799578	0.846171	0.0680586	0.672187	0.800082	0.484404	0.98926	0.791807	0.135249
402	M35114	M35114.metabolites.txt	7-methylguanine	Known	Nucleotide	0.766207	0.586284	0.543483	0.976533	0.118814	0.0477118	0.00372359	0.556466	0.699905
403	M35126	M35126.metabolites.txt	phenylacetylglutamine	Known	Amino acid	0.935979	0.119741	0.848802	0.635815	0.308763	0.693048	0.0598303	0.132574	0.255842
404	M35127	M35127.metabolites.txt	pro-hydroxy-pro	Known	Peptide	0.191767	0.635953	0.795321	0.653219	0.916339	0.863446	0.294189	0.0933282	0.261886
405	M35137	M35137.metabolites.txt	N2,N2-dimethylguanosine	Known	Nucleotide	0.714733	0.489247	0.898522	0.410933	0.443362	0.932908	0.701746	0.0454651	0.690806
406	M35159	M35159.metabolites.txt	cysteine-glutathione disulfide	Known	Amino acid	0.371964	0.335778	0.280997	0.923447	0.959445	0.518126	0.332175	0.749367	0.459086
407	M35160	M35160.metabolites.txt	oleoylcarnitine	Known	Lipid	0.0299476	0.146899	0.280997	0.721567	0.106991	0.032617	0.221583	0.31283	0.14683
408	M35186	M35186.metabolites.txt	1-arachidonoylglycerophosphoethanolamine*	Known	Lipid	0.146528	0.244831	0.842102	0.051217	0.868226	0.638187	0.5972	0.00362742	0.415115
409	M35187	M35187.metabolites.txt	X-13429	Unknown		0.423662	0.624732	0.273632	0.0724381	0.0155432	0.00056314	0.973284	0.269072	0.560053
410	M35189	M35189.metabolites.txt	X-13431--nonanoylcarnitine*	Identified	Lipid	0.216552	0.0192939	0.931771	0.0724381	0.948538	0.825826	0.465126	0.67475	0.386909
411	M35193	M35193.metabolites.txt	X-13435	Unknown		0.24607	0.507449	0.212059	0.24611	0.539124	0.589474	0.410559	0.0736422	0.178844
412	M35240	M35240.metabolites.txt	X-13477	Unknown		0.685854	0.706472	0.575009	0.986161	0.0332368	0.0574453	0.790017	0.6819	0.963215
413	M35253	M35253.metabolites.txt	2-palmitoylglycerophosphocholine*	Known	Lipid	0.918744	0.304671	0.961931	0.50132	0.191729	0.590631	0.809992	0.727377	0.00707586
414	M35254	M35254.metabolites.txt	2-oleoylglycerophosphocholine*	Known	Lipid	0.984781	0.533324	0.555811	0.369432	0.468839	0.604343	0.66825	0.852473	0.565256
415	M35255	M35255.metabolites.txt	2-stearoylglycerophosphocholine*	Known	Lipid	0.181293	0.533324	0.955667	0.502653	0.182368	0.250878	0.225526	0.69881	0.0857682
416	M35257	M35257.metabolites.txt	2-linoleoylglycerophosphocholine*	Known	Lipid	0.333645	0.819421	0.985424	0.388436	0.732655	0.655295	0.770611	0.535254	0.383808
417	M35270	M35270.metabolites.txt	X-13496	Unknown		0.400646	0.580398	0.0555281	0.56136	0.209964	0.783115	0.00221507	0.0111792	0.247861
418	M35305	M35305.metabolites.txt	1-palmitoylglycerophosphoinositol*	Known	Lipid	0.280573	0.29217	0.18371	0.586616	0.936793	0.240224	0.0337478	0.0545853	0.879214
419	M35320	M35320.xenobiotics.txt	catechol sulfate	Known	Xenobiotics	0.656405	0.131094	0.800963	0.0360688	0.588258	0.658583	0.813878	0.945758	0.684359
420	M35322	M35322.xenobiotics.txt	hydroquinone sulfate	Known	Xenobiotics	0.377972	0.0648774	0.0928981	0.0170491		0.749448	0.0736769	0.0657204	0.811912
421	M35326	M35326.metabolites.txt	X-13548	Unknown		0.580323	0.730343	0.430493	0.863203	0.713423	0.690528	0.07085	0.460596	0.962833
422	M35327	M35327.metabolites.txt	X-13549	Unknown		0.497409	0.460542	0.571519	0.784423	0.0415599	0.160394	0.818546	0.779838	0.391538
423	M35331	M35331.metabolites.txt	X-13553	Unknown		0.713285	0.479525	0.924001	0.0938571	0.778291	0.323083	0.694927	0.672138	0.828379
424	M35397	M35397.metabolites.txt	X-13619	Unknown		0.900345	0.858817	0.354467	0.876256	0.170009	0.0340526	0.135192	0.0272121	0.375468
425	M35431	M35431.metabolites.txt	2-methylbutyroylcarnitine	Known	Amino acid	0.207517	0.0204378	0.599871	0.454739	0.913024	0.722444	0.129278	0.0334661	0.598179
426	M35433	M35433.metabolites.txt	hydroxyisovaleroyl carnitine	Known	Amino acid	0.630989	0.335117	0.373214	0.680758	0.493893	0.664174	0.414965	0.331238	0.0299921
427	M35439	M35439.metabolites.txt	glutaroyl carnitine	Known	Amino acid	0.794012	0.503686	0.462761	0.0913344	0.269428	0.392242	0.15173	0.011014	0.4325
428	M35451	M35451.metabolites.txt	X-13658	Unknown		0.306139	0.81741	0.412689	0.245044	0.132803	0.375971	0.158079	0.0780652	0.703655
429	M35464	M35464.metabolites.txt	X-13671	Unknown		0.129414	0.442676	0.459758	0.102671	0.684234	0.923932	0.772505	0.775997	0.103875
430	M35472	M35472.metabolites.txt	2-tetradecenoyl carnitine	Known	Lipid	0.93277	0.512076	0.459758	0.541554	0.567596	0.687643	0.331917	0.45844	0.924961
431	M35527	M35527.metabolites.txt	4-hydroxyhippurate	Known	Xenobiotics	0.305559	0.458307	0.173934	0.291688	0.409504	0.700304	0.573173	0.558509	0.168214
432	M35551	M35551.metabolites.txt	X-13741	Unknown		0.353854	0.228114	0.460839	0.839392	0.732327	0.661566	0.588869	0.733535	0.892217
433	M35626	M35626.metabolites.txt	1-myristoylglycerophosphocholine	Known	Lipid	0.733018	0.0244924	0.901604	0.839392	0.344488	0.449314	0.35793	0.887119	0.343328
434	M35628	M35628.metabolites.txt	1-oleoylglycerophosphoethanolamine	Known	Lipid	0.732263	0.603755	0.476781	0.356251	0.719958	0.442581	0.711071	0.54974	0.745724
435	M35631	M35631.metabolites.txt	1-palmitoylglycerophosphoethanolamine	Known	Lipid	0.0996445	0.610793	0.664792	0.356251	0.0780937	0.202412	0.282137	0.735322	0.58704
436	M35635	M35635.metabolites.txt	3-(3-hydroxyphenyl)propionate	Known	Amino acid	0.47432	0.399473	0.16228	0.00307908	0.814269	0.652104	0.385772	0.315226	0.978134
437	M35669	M35669.metabolites.txt	tetradecanedioate	Known	Lipid	0.296106	0.927858	0.073551	0.310553	0.0311128	0.0433428	0.450222	0.601494	0.294495
438	M35675	M35675.metabolites.txt	2-hydroxypalmitate	Known	Lipid	0.735526	0.343119	0.013038	0.414834	0.470206	0.3432	0.447196	0.182579	0.292686
439	M35678	M35678.metabolites.txt	hexadecanedioate	Known	Lipid	0.688885	0.804779	0.863413	0.0250892	0.0817213	0.338463	0.758369	0.496081	0.750102
440	M35718	M35718.metabolites.txt	dihomo-linolenate (20:3n3 or n6)	Known	Lipid	0.740833	0.901706	0.536491	0.377345	0.737842	0.458186	0.532104	0.940846	0.657984
441	M35754	M35754.metabolites.txt	X-13859	Unknown		0.660462	0.723781	0.985413	0.216854	0.584396	0.594247	0.766829	0.982208	0.796842
442	M35854	M35854.metabolites.txt	threitol	Known	Carbohydrate	0.63446	0.939142	0.521766	0.162615	0.911264	0.116713	0.803252	0.362525	0.0195795
443	M35977	M35977.metabolites.txt	X-14056	Unknown		0.527672	0.896646	0.307844	0.7567	0.18487	0.28513	0.111205	0.261103	0.451895
444	M35978	M35978.metabolites.txt	X-14057	Unknown		0.375686	0.11215	0.216756	0.0891204	0.294286	0.217691	0.298339	0.472705	0.0795394
445	M36009	M36009.metabolites.txt	X-14086	Unknown		0.592958	0.417591	0.50653	0.191035	0.588784	0.751677	0.539991	0.460956	0.324639
446	M36095	M36095.xenobiotics.txt	thymol sulfate	Known	Xenobiotics	0.117854	0.811363	0.130781	0.462339	0.917751	0.808243	0.316636	0.60953	0.65929
447	M36097	M36097.xenobiotics.txt	4-acetaminophen sulfate	Known	Xenobiotics	0.943639	0.270098	0.11728	0.59369	0.126912	0.186733	0.563752	0.120954	0.817958
448	M36098	M36098.xenobiotics.txt	4-vinylphenol sulfate	Known	Xenobiotics	0.00023494	0.710886	0.0384832	0.79934	0.928313	0.68109	0.386925	0.994993	0.935282
449	M36099	M36099.xenobiotics.txt	4-ethylphenylsulfate	Known	Xenobiotics	0.123714	0.88482	0.506376	0.876826	0.187345	0.0322532	0.135077	0.0372456	0.630716
450	M36103	M36103.metabolites.txt	p-cresol sulfate	Known	Amino acid	0.198798	0.88482	0.834851	0.507122	0.779082	0.601821	0.972389	0.49573	0.422611
451	M36115	M36115.metabolites.txt	X-14189--leucylalanine	Identified	Peptide	0.378337	0.654678	0.510902	0.644336	0.387682	0.101607	0.357097	0.176272	0.856974
452	M36131	M36131.metabolites.txt	X-14205--alpha-glutamyltyrosine	Identified	Peptide	0.462086	0.835266	0.424699	0.160643	0.939935	0.498428	0.00782839	0.0113133	0.602141
453	M36134	M36134.metabolites.txt	X-14208--phenylalanylserine	Identified	Peptide	0.0290741	0.26761	0.890923	0.255185	0.49756	0.421257	0.0723031	0.108353	0.167105
454	M36230	M36230.metabolites.txt	X-14304--leucylalanine	Identified	Peptide	0.984781	0.292213	0.0810931	0.967253	0.164015	0.758559	0.838832	0.613652	0.878151
455	M36300	M36300.metabolites.txt	X-14374	Unknown		0.0143438	0.893818	0.0810931	0.544094	0.721905	0.890811	0.799956	0.356357	0.126641
456	M36376	M36376.metabolites.txt	X-14450--phenylalanylleucine	Identified	Peptide	0.0195934	0.903262	0.898197	0.654191	0.860455	0.748119	0.75058	0.371665	0.86089
457	M36399	M36399.metabolites.txt	X-14473	Unknown		0.176354	0.880035	0.687411	0.816005	0.398472	0.683055	0.019657	0.110065	0.822766
458	M36468	M36468.metabolites.txt	X-14541	Unknown		0.256373	0.848919	0.0962932	0.686402	0.3239	0.951777	0.854838	0.817614	0.187091
459	M36515	M36515.metabolites.txt	X-14588	Unknown		0.0160472	0.886152	0.656984	0.199534	0.812465	0.865045	0.758356	0.755829	0.98843
460	M36552	M36552.metabolites.txt	X-14625	Unknown		0.922609	0.329512	0.607256	0.884157	0.583345	0.43287	0.374328	0.585153	0.775621
461	M36553	M36553.metabolites.txt	X-14626	Unknown		0.800587	0.982432	0.99371	0.408288	0.0119388	0.003564	0.662092	0.260148	0.752729
462	M36559	M36559.metabolites.txt	X-14632	Unknown		0.0177646	0.768666	0.707489	0.881426	0.189993	0.214009	0.0265464	0.280522	0.0290134
463	M36585	M36585.metabolites.txt	X-14658	Unknown		0.417631	0.531042	0.870466	0.760542	0.281359	0.943124	0.93885	0.518796	0.446958
464	M36589	M36589.metabolites.txt	X-14662	Unknown		0.769384	0.0946079	0.747896	0.447476	0.537679	0.214009	0.797217	0.838495	0.428299
465	M36673	M36673.metabolites.txt	X-14745	Unknown		0.563919	0.522148	0.195186	0.447476	0.292797	0.106074	0.107519	0.305037	0.545125
466	M36738	M36738.metabolites.txt	gamma-glutamylglutamate	Known	Peptide	0.584749	0.73453	0.555297	0.0533964	0.516891	0.451395	0.0468623	0.0772365	0.469748
467	M36754	M36754.metabolites.txt	octadecanedioate	Known	Lipid	0.00237872	0.822229	0.982507	0.0253949	0.167931	0.25546	0.449061	0.0772365	0.988427
468	M36756	M36756.metabolites.txt	leucylleucine	Known	Peptide	0.850107	0.0273967	0.442078	0.884239	0.219908	0.2003	0.65466	0.156421	0.991005
469	M36776	M36776.metabolites.txt	7-alpha-hydroxy-3-oxo-4-cholestenoate (7-Hoca)	Known	Lipid	0.455577	0.444707	0.896249	0.460312	0.0708306	0.164884	0.938339	0.837497	0.829611
470	M36802	M36802.metabolites.txt	n-Butyl Oleate	Known	Lipid	0.853935	0.068128	0.183237	0.96364	0.0640393	0.995314	0.858635	0.296459	0.446011
471	M36808	M36808.metabolites.txt	dimethylarginine (SDMA + ADMA)	Known	Amino acid	0.690211	0.285763	0.483364	0.21818	0.306603	0.22763	0.789324	0.465972	0.422733
472	M36850	M36850.metabolites.txt	taurolithocholate 3-sulfate	Known	Lipid	0.067561	0.028067	0.423816	0.843622	0.197164	0.461079	0.252871	0.367651	0.993487
473	M37004	M37004.metabolites.txt	X-14977--vanillin	Identified	Xenobiotics	0.884492	0.833142	0.403409	0.166235	0.758193	0.443163	0.81701	0.121149	0.520456
474	M37058	M37058.metabolites.txt	succinylcarnitine	Known	Energy	0.386878	0.354506	0.330701	0.859378	0.282973	0.349687	0.00364818	0.0411427	0.422109
475	M37097	M37097.metabolites.txt	tryptophan betaine	Known	Amino acid	0.197336	0.786018	0.833781	0.232825	0.56138	0.873986	0.0443047	0.0658021	0.888254
476	M37104	M37104.metabolites.txt	cyclo(leu-pro)	Known	Peptide	0.0676088	0.642008	0.844268	0.990896	0.38403	0.642395	0.00402973	0.0658021	0.894732
477	M37112	M37112.metabolites.txt	chiro-inositol	Known	Lipid	0.11015	0.845932	0.82149	0.36484	0.766665	0.453646	0.537692	0.607406	0.937359
478	M37190	M37190.metabolites.txt	5alpha-androstan-3beta,17beta-diol disulfate	Known	Lipid	0.777682	0.7955	0.61384	0.146308	0.0962338	0.0787857	0.741871	0.584721	0.494459
479	M37202	M37202.metabolites.txt	4-androsten-3beta,17beta-diol disulfate 1*	Known	Lipid	0.921379	0.161796	0.461948	0.512989	0.0183934	0.202151	0.471417	0.328743	0.099276
480	M37203	M37203.metabolites.txt	4-androsten-3beta,17beta-diol disulfate 2*	Known	Lipid	0.770336	0.00176492	0.84388	0.512989	0.412727	0.367846	0.588617	0.389692	0.811898
481	M37253	M37253.metabolites.txt	2-hydroxyglutarate	Known	Lipid	0.820773	0.103695	0.483752	0.644481	0.582159	0.64319	0.929483	0.970191	0.591604
482	M37459	M37459.metabolites.txt	ergothioneine	Known	Xenobiotics	0.127511	0.610217	0.457827	0.303043	0.0207171	0.0228136	0.255537	0.124126	0.914796
483	M37506	M37506.metabolites.txt	palmitoyl sphingomyelin	Known	Lipid	0.358475	0.0295677	0.552846	0.273146	0.140596	0.343164	0.077276	0.381003	0.748287
484	M38150	M38150.metabolites.txt	phenylalanylphenylalanine	Known	Peptide	0.871228	0.905679	0.76941	0.438315	0.23712	0.254649	0.850573	0.514347	0.753665
485	M38178	M38178.metabolites.txt	cis-4-decenoyl carnitine	Known	Lipid	0.323096	0.583809	0.30096	0.778815	0.474813	0.160522	0.131983	0.253143	0.757527
486	M38768	M38768.metabolites.txt	15-methylpalmitate (isobar with 2-methylpalmitate)	Known	Lipid	0.524856	0.694152	0.472011	0.812544	0.412272	0.53377	0.796728	0.381003	0.691885

## Sheet: TableS3 MR IVW beta
	Metabolite ID	File name	Metabolite	Status	Super-pathway	Frailty index	Low hand-grip strength	Appendicular lean mass	Arterial stiffness	Atherosclerosis	PAD	Aortic aneurysm
1	M00053	M00053.metabolites.txt	glutamine	Known	Amino acid	-0.0936876	0.128585	0.436486	-0.185017	-1.49499	-1.6891	-0.405149
2	M00054	M00054.metabolites.txt	tryptophan	Known	Amino acid	-0.0295594	0.0488856	-0.0100622	0.0169515	0.0596975	0.334544	-0.183713
3	M00059	M00059.metabolites.txt	histidine	Known	Amino acid	-0.0879405	-0.643864	-0.0573154	-0.283164	0.800778	0.63042	0.0792085
4	M00060	M00060.metabolites.txt	leucine	Known	Amino acid	-0.0446648	-0.00957835	-0.0126849	-0.0121485	-0.0703667	-0.0380992	0.355333
5	M00063	M00063.metabolites.txt	cholesterol	Known	Lipid	-0.019065	0.0738027	-0.0319005	-0.0904306	-0.0982123	-0.0396755	0.0234939
6	M00064	M00064.metabolites.txt	phenylalanine	Known	Amino acid	0.0745094	0.14751	0.0978178	0.212463	0.640321	-0.427651	3.70911
7	M00513	M00513.metabolites.txt	creatinine	Known	Amino acid	-0.0215075	-0.0862825	0.0136961	-0.0631385	-0.659209	-0.411625	1.12702
8	M00527	M00527.metabolites.txt	lactate	Known	Carbohydrate	0.128732	0.134998	-0.11564	-0.0631385	0.110479	-0.0953751	-0.338684
9	M00542	M00542.metabolites.txt	3-hydroxybutyrate (BHBA)	Known	Lipid	-0.0226626	-0.0370674	-0.0149909	0.0370928	0.0601276	-0.0276297	0.267473
10	M00553	M00553.xenobiotics.txt	cotinine	Known	Xenobiotics	-0.002919	-0.0111919	-0.000923015	-0.00935573	0.0260702	0.0106362	0.0415522
11	M00569	M00569.xenobiotics.txt	caffeine	Known	Xenobiotics	-0.0340928	-0.0496484	0.0167791	-0.01402	-0.0130799	0.0156971	-0.0924434
12	M00575	M00575.metabolites.txt	arabinose	Known	Carbohydrate	0.0474077	0.10625	-0.0144678	0.0618196	-0.0048972	-0.0190202	-0.049767
13	M00577	M00577.metabolites.txt	fructose	Known	Carbohydrate	-0.0787274	0.369219	0.147422	0.147819	-0.0586893	-0.125065	-0.369049
14	M00584	M00584.metabolites.txt	mannose	Known	Carbohydrate	-0.0902638	-0.160796	0.313491	-0.0526761	-0.758592	-0.649063	-1.20208
15	M00599	M00599.metabolites.txt	pyruvate	Known	Carbohydrate	-0.0370761	0.213067	-0.0459629	0.0398759	-0.256669	-0.120217	-0.224671
16	M00606	M00606.metabolites.txt	uridine	Known	Nucleotide	0.0349444	0.0323145	-0.138249	0.14354	-0.517633	-0.19676	-1.13045
17	M01105	M01105.metabolites.txt	linoleate (18:2n6)	Known	Lipid	0.141523	0.265084	-0.0721804	0.0918182	0.0286353	0.21574	-0.451247
18	M01107	M01107.metabolites.txt	allantoin	Known	Nucleotide	-0.0058679	0.0288572	0.0198687	-0.0118669	-0.0530488	-0.075265	-0.750279
19	M01110	M01110.metabolites.txt	arachidonate (20:4n6)	Known	Lipid	0.228571	0.182549	0.101465	0.0870796	0.920008	0.551622	-0.528731
20	M01114	M01114.metabolites.txt	deoxycholate	Known	Lipid	-0.0170946	0.0919957	-0.0479157	-0.0295493	-0.0580655	-0.0466808	-0.246223
21	M01121	M01121.metabolites.txt	margarate (17:0)	Known	Lipid	0.0806365	-0.228679	-0.0479157	0.0599411	-0.0742724	0.193855	0.411328
22	M01123	M01123.metabolites.txt	inosine	Known	Nucleotide	-0.0002158	0.0254307	0.00631016	-0.0075003	0.12887	0.0360896	0.0624445
23	M01125	M01125.metabolites.txt	isoleucine	Known	Amino acid	-0.0967739	0.155246	-0.0352374	0.15341	1.01616	0.573438	-0.0413524
24	M01284	M01284.metabolites.txt	threonine	Known	Amino acid	-0.0464219	-0.26031	0.185182	0.124421	-0.10135	0.00229108	-0.694915
25	M01299	M01299.metabolites.txt	tyrosine	Known	Amino acid	-0.0272217	0.0441079	0.185182	0.008267	-0.359171	-0.399288	0.615573
26	M01301	M01301.metabolites.txt	lysine	Known	Amino acid	0.288725	-0.0374117	-0.210426	0.00672806	-0.0276348	0.125084	-0.182802
27	M01302	M01302.metabolites.txt	methionine	Known	Amino acid	0.190244	-0.34879	-0.159418	-0.0912695	0.94068	0.952313	0.0617291
28	M01303	M01303.metabolites.txt	malate	Known	Energy	0.00377784	0.258112	-0.0157128	-0.0401225	-0.235069	-0.0616907	0.0290153
29	M01336	M01336.metabolites.txt	palmitate (16:0)	Known	Lipid	0.207581	-0.274862	0.0177471	0.0890396	-0.384087	-0.0927867	0.444748
30	M01356	M01356.metabolites.txt	nonadecanoate (19:0)	Known	Lipid	-0.0030078	-0.0821447	-0.012878	0.162707	-0.19414	0.0133901	0.200016
31	M01358	M01358.metabolites.txt	stearate (18:0)	Known	Lipid	0.0050263	-0.153959	-0.00570634	0.0153422	0.476377	0.101564	0.438089
32	M01359	M01359.metabolites.txt	oleate (18:1n9)	Known	Lipid	0.083956	-0.173195	-0.0420385	0.0178598	0.101545	-0.18206	-0.166658
33	M01361	M01361.metabolites.txt	pentadecanoate (15:0)	Known	Lipid	0.014875	0.045604	-0.250191	-0.110776	-0.701174	-0.856521	-1.3959
34	M01365	M01365.metabolites.txt	myristate (14:0)	Known	Lipid	0.0437804	-0.0138708	-0.0366036	0.00215101	-0.336054	-0.179733	0.154924
35	M01444	M01444.metabolites.txt	pipecolate	Known	Amino acid	-0.0588017	0.00996581	0.026043	0.0336966	-0.0528014	0.021795	0.152077
36	M01493	M01493.metabolites.txt	ornithine	Known	Amino acid	0.0143038	0.0589184	-0.0221645	0.191476	-0.843254	-0.344708	0.0651256
37	M01494	M01494.metabolites.txt	5-oxoproline	Known	Amino acid	0.07931	-0.105415	-0.021371	0.106611	0.110265	-0.135332	-0.308837
38	M01508	M01508.metabolites.txt	pantothenate	Known	Cofactors and vitamins	0.0736992	0.224526	-0.0891535	-0.0234659	-0.0114658	0.242882	0.169141
39	M01515	M01515.xenobiotics.txt	salicylate	Known	Xenobiotics	0.00272302	0.00135827	0.000164709	-0.0234659	-0.0120926	-0.0123127	-0.0392246
40	M01558	M01558.metabolites.txt	4-acetamidobutanoate	Known	Amino acid	0.0451286	0.0861519	0.0993143	0.0417291	0.693928	0.544348	0.616089
41	M01561	M01561.metabolites.txt	alpha-tocopherol	Known	Cofactors and vitamins	-0.0116124	0.108875	-0.0152755	0.0543008	0.140129	0.131406	0.203812
42	M01564	M01564.metabolites.txt	citrate	Known	Energy	0.102145	-0.0573031	0.188751	0.105227	0.0652111	0.137183	-0.338481
43	M01572	M01572.metabolites.txt	glycerate	Known	Carbohydrate	0.0525025	-0.0627626	0.00822462	0.0421374	0.150469	0.409375	-0.63131
44	M01573	M01573.metabolites.txt	guanosine	Known	Nucleotide	-0.0214291	0.0417523	0.0304661	-0.0165477	0.137043	0.132378	-0.175406
45	M01585	M01585.metabolites.txt	N-acetylalanine	Known	Amino acid	-0.0857674	0.171837	-0.148294	-0.105914	-1.06468	-1.30884	1.06394
46	M01604	M01604.metabolites.txt	urate	Known	Nucleotide	0.00712481	0.0945631	-0.0665767	0.231689	0.416581	0.44432	1.2218
47	M01605	M01605.metabolites.txt	ursodeoxycholate	Known	Lipid	-0.006812	-0.0488682	-3.20977e-05	0.0188978	-0.00878769	-0.0481462	-0.165257
48	M01638	M01638.metabolites.txt	arginine	Known	Amino acid	-0.0061862	0.125759	-0.145105	-0.00926342	-0.139377	-0.219636	-0.193093
49	M01640	M01640.metabolites.txt	ascorbate (Vitamin C)	Known	Cofactors and vitamins	0.0233261	0.00452954	0.00083333	-0.0144824	-0.090254	-0.0720798	-0.133788
50	M01644	M01644.metabolites.txt	heptanoate (7:0)	Known	Lipid	0.0234756	-0.0217981	-0.0356853	-0.0234007	0.588214	0.653309	0.831274
51	M01645	M01645.metabolites.txt	laurate (12:0)	Known	Lipid	0.0862251	0.139677	-0.145089	-0.0561212	0.104799	0.187852	0.848948
52	M01649	M01649.metabolites.txt	valine	Known	Amino acid	0.118421	0.0881678	-0.0943805	-0.0375814	0.555094	0.689408	0.295682
53	M01670	M01670.metabolites.txt	urea	Known	Amino acid	0.0878009	-0.00352843	-0.00619423	0.161037	-0.0448592	-0.0859777	0.713477
54	M01712	M01712.metabolites.txt	cortisol	Known	Lipid	-0.0199953	0.132152	-0.0107332	-0.0340564	-0.43819	-0.375484	-0.32621
55	M01769	M01769.metabolites.txt	cortisone	Known	Lipid	-0.0573842	0.00215756	0.0728321	0.047688	0.255611	0.212314	0.647328
56	M01898	M01898.metabolites.txt	proline	Known	Amino acid	-0.0017139	0.115617	0.0494915	0.00386339	-0.266184	-0.153884	0.0050916
57	M02132	M02132.metabolites.txt	citrulline	Known	Amino acid	0.15904	0.11254	-0.0961879	0.0310586	-0.191561	-0.335931	0.10043
58	M02137	M02137.metabolites.txt	biliverdin	Known	Cofactors and vitamins	-0.025837	-0.053646	0.00222939	0.0281222	0.00167888	-0.0181691	0.0444095
59	M02342	M02342.metabolites.txt	serotonin (5HT)	Known	Amino acid	0.0104656	-0.0444602	-0.0478536	-0.0936721	0.275861	0.179052	-0.194348
60	M02730	M02730.metabolites.txt	gamma-glutamylglutamine	Known	Peptide	0.0257161	0.244443	0.145971	-0.0478411	-0.272406	-0.277148	0.197213
61	M02734	M02734.metabolites.txt	gamma-glutamyltyrosine	Known	Peptide	0.0749617	-0.0778665	0.0871675	-0.0188464	0.0637792	-0.0805949	0.18424
62	M03127	M03127.metabolites.txt	hypoxanthine	Known	Nucleotide	0.00874289	-0.130366	-0.0222328	-0.037918	0.104643	0.0410409	0.0583313
63	M03141	M03141.metabolites.txt	betaine	Known	Amino acid	0.00675144	0.189949	-0.194025	0.00174008	0.1123	0.447829	-0.145202
64	M03147	M03147.metabolites.txt	xanthine	Known	Nucleotide	0.00593354	-0.172	-0.0231061	0.181125	0.655377	-0.0981244	-0.543721
65	M10642	M10642.metabolites.txt	caprate (10:0)	Known	Lipid	0.0281184	0.0824127	-0.0716349	0.181125	-0.0662781	0.10915	0.347442
66	M11438	M11438.metabolites.txt	phosphate	Known	Energy	-0.0452336	0.155121	-0.0259581	-0.0153185	0.947353	0.712802	0.0982951
67	M12017	M12017.metabolites.txt	3-methoxytyrosine	Known	Amino acid	-0.0881793	0.0311151	0.0133016	0.0455368	0.118297	0.259163	0.432617
68	M12035	M12035.metabolites.txt	pelargonate (9:0)	Known	Lipid	-0.0663746	-0.0397638	0.00578757	0.00670638	-0.291225	-0.117656	0.347588
69	M12067	M12067.metabolites.txt	undecanoate (11:0)	Known	Lipid	0.00339423	0.0791288	-0.003929	0.0342563	-0.0828753	-0.0063186	0.369417
70	M12129	M12129.metabolites.txt	beta-hydroxyisovalerate	Known	Amino acid	-0.0706727	0.0277521	-0.0576	-0.0506476	0.248132	0.337469	0.520045
71	M12261	M12261.metabolites.txt	taurodeoxycholate	Known	Lipid	0.0230376	0.00231242	-0.0130303	-0.0506476	-0.300553	-0.301926	-0.102689
72	M12593	M12593.metabolites.txt	X-02973	Unknown		0.0686658	-0.241443	-0.0247472	0.026852	0.0691893	0.0803176	0.452752
73	M12626	M12626.metabolites.txt	X-03003	Unknown		0.341458	0.196054	-0.00993451	0.158674	0.465939	0.676972	0.108817
74	M12768	M12768.metabolites.txt	X-03088	Unknown		0.0220385	0.14773	0.0176371	-0.0101888	0.410289	0.232559	0.0909487
75	M12774	M12774.metabolites.txt	X-03094	Unknown		0.0277187	-0.167424	-0.018655	0.0614437	0.185835	0.250323	-0.083053
76	M15122	M15122.metabolites.txt	glycerol	Known	Lipid	0.00837751	0.0724344	-0.0244149	-0.110399	0.168797	-0.0094759	0.0476643
77	M15140	M15140.metabolites.txt	kynurenine	Known	Amino acid	0.198382	0.0540378	-0.0810526	0.0902096	1.29113	1.26623	0.559476
78	M15335	M15335.metabolites.txt	mannitol	Known	Carbohydrate	-0.0003124	-0.0406821	-0.00434325	-0.0106158	-0.0736321	-0.0823876	-0.000357382
79	M15365	M15365.metabolites.txt	glycerol 3-phosphate (G3P)	Known	Lipid	0.0216188	-0.0140941	0.140068	-0.0845909	-0.318393	-0.356895	-0.327215
80	M15488	M15488.metabolites.txt	acetylphosphate	Known	Energy	-0.110683	-0.247493	-0.172348	-0.151008	0.556809	0.426892	-2.31317
81	M15500	M15500.metabolites.txt	carnitine	Known	Lipid	-0.0155151	0.0391645	-0.0971986	0.0252075	-0.154142	-0.0134622	-0.0692799
82	M15506	M15506.metabolites.txt	choline	Known	Lipid	0.0121282	-0.206186	-0.201373	-0.0503984	-0.112219	0.0813705	-0.0125917
83	M15630	M15630.metabolites.txt	N-acetylornithine	Known	Amino acid	-0.0358247	0.025583	-0.00582863	-0.0105642	-0.123557	-0.144743	-0.315091
84	M15650	M15650.metabolites.txt	N1-methyladenosine	Known	Nucleotide	-0.232501	-0.477347	-0.111196	-0.334756	-0.376133	-1.04641	0.0154466
85	M15676	M15676.metabolites.txt	3-methyl-2-oxovalerate	Known	Amino acid	0.108036	0.00688805	-0.0952723	-0.00833502	-0.0626265	-0.165802	-0.151604
86	M15677	M15677.metabolites.txt	3-methylhistidine	Known	Amino acid	-0.0076541	0.0546837	-0.0226107	0.00836455	-0.290361	0.005594	-0.270764
87	M15749	M15749.metabolites.txt	3-phenylpropionate (hydrocinnamate)	Known	Amino acid	0.0282217	-0.000957261	-0.00908175	0.0741582	0.0459471	0.0198018	-0.144296
88	M15753	M15753.xenobiotics.txt	hippurate	Known	Xenobiotics	0.0501685	0.0369074	-0.0951276	0.00875142	-0.0668094	0.00562551	-0.0365626
89	M15778	M15778.xenobiotics.txt	benzoate	Known	Xenobiotics	-0.0623749	-0.127609	-0.00399532	-0.0607211	-0.368381	-0.291729	0.17316
90	M15958	M15958.metabolites.txt	phenylacetate	Known	Amino acid	-0.0177561	0.104228	-0.01905	0.045895	-0.079404	0.0216147	0.157326
91	M15990	M15990.metabolites.txt	glycerophosphorylcholine (GPC)	Known	Lipid	-0.0223844	0.037645	0.0397065	-0.0416993	0.160608	0.210611	0.188961
92	M15996	M15996.metabolites.txt	aspartate	Known	Amino acid	0.00750217	0.0411478	0.144645	0.237578	0.401129	0.319271	0.384952
93	M16634	M16634.metabolites.txt	X-04357	Unknown		-0.0166786	0.0681416	0.0350827	0.0202345	-0.19672	-0.124506	0.0574266
94	M16816	M16816.metabolites.txt	X-04494	Unknown		-0.0209467	0.055169	-0.0678784	0.0036524	0.201283	0.125202	0.255293
95	M16818	M16818.metabolites.txt	X-04495	Unknown		0.0954881	-0.12841	0.0465727	0.0184976	-0.0475574	0.131573	0.262949
96	M16821	M16821.metabolites.txt	X-04498	Unknown		-0.0114162	-0.0995841	0.0626521	0.0135059	-0.182586	0.124737	-0.247706
97	M16822	M16822.metabolites.txt	X-04499--3,4-dihydroxybutyrate	Identified	Amino acid	-0.0229705	0.191688	0.016543	-0.047183	0.136581	-0.0438216	0.562545
98	M16823	M16823.metabolites.txt	X-04500	Unknown		0.0171465	0.0491849	-0.0101778	-0.031713	-0.0006735	0.0337532	-0.0767583
99	M17799	M17799.xenobiotics.txt	ibuprofen	Known	Xenobiotics	-0.0013083	0.00106298	0.00407037	0.00297292	-0.0240962	-0.0246214	0.0184152
100	M17805	M17805.metabolites.txt	dihomo-linoleate (20:2n6)	Known	Lipid	0.110896	-0.157482	0.118416	-0.0282844	0.25917	0.205423	0.266123
101	M17807	M17807.metabolites.txt	X-18601	Unknown		-0.0417054	-0.0670456	0.00679361	0.0532876	-0.298608	-0.253882	0.128994
102	M17945	M17945.metabolites.txt	2-hydroxystearate	Known	Lipid	0.0540073	0.037057	0.0236589	-0.0896838	-0.069729	0.0748684	-0.0622799
103	M18254	M18254.xenobiotics.txt	paraxanthine	Known	Xenobiotics	0.00520218	0.00881136	0.00900091	0.0239554	0.083973	0.0889717	-0.148236
104	M18281	M18281.xenobiotics.txt	2-hydroxyhippurate (salicylurate)	Known	Xenobiotics	-0.0040638	0.00198978	0.0103911	0.0154525	0.0965308	0.0610334	0.109027
105	M18283	M18283.metabolites.txt	X-05426	Unknown		0.0104095	0.00781047	-0.0644871	-0.0342645	-0.345027	-0.0822302	-0.258921
106	M18335	M18335.xenobiotics.txt	quinate	Known	Xenobiotics	0.043195	-0.00993915	0.00146949	0.0593345	0.0415989	-0.0102459	0.00622174
107	M18349	M18349.metabolites.txt	indolelactate	Known	Amino acid	0.0467753	0.201595	0.0291225	-0.0883463	0.111323	0.216391	0.60172
108	M18357	M18357.metabolites.txt	glycylvaline	Known	Peptide	0.0600683	-0.0259324	-0.0369716	-0.0265099	0.132235	0.230155	0.489303
109	M18369	M18369.metabolites.txt	gamma-glutamylleucine	Known	Peptide	-0.005602	-0.17664	-0.0509069	-0.0387944	0.461786	0.470854	0.284352
110	M18392	M18392.xenobiotics.txt	theobromine	Known	Xenobiotics	-0.114709	-0.0564283	0.0298083	-0.0684069	-0.0190428	0.0435415	-0.707574
111	M18394	M18394.xenobiotics.txt	theophylline	Known	Xenobiotics	-0.0090966	0.00815103	0.0303013	0.0397504	-0.238783	-0.271633	0.0464086
112	M18467	M18467.metabolites.txt	eicosapentaenoate (EPA; 20:5n3)	Known	Lipid	0.0540292	-0.0785023	0.0407313	-0.0231907	0.385955	0.377858	-0.261512
113	M18474	M18474.metabolites.txt	estrone 3-sulfate	Known	Lipid	-0.0083741	-0.0376457	0.000242706	-0.00989284	0.00583661	0.040518	-0.0304086
114	M18476	M18476.metabolites.txt	glycocholate	Known	Lipid	-0.0289287	0.0411718	-0.00535189	0.033698	-0.00102907	-0.0234639	-0.113847
115	M18477	M18477.metabolites.txt	glycodeoxycholate	Known	Lipid	-0.0328412	-0.0773414	-0.0154737	0.0199237	-0.0165988	-0.0549786	0.0323533
116	M18494	M18494.metabolites.txt	taurochenodeoxycholate	Known	Lipid	0.00625036	0.0605384	-0.0375324	0.0434308	0.0643244	0.0567742	-0.32457
117	M18497	M18497.metabolites.txt	taurocholate	Known	Lipid	-0.0266781	0.00511488	0.017363	-7.21e-05	-0.149708	-0.128674	-0.0356152
118	M18929	M18929.metabolites.txt	X-05907	Unknown		0.0537492	0.110056	0.0111975	0.017811	-0.275013	-0.336499	0.535516
119	M19323	M19323.metabolites.txt	docosahexaenoate (DHA; 22:6n3)	Known	Lipid	0.0311989	-0.167347	-0.0664657	0.061203	-0.336459	-0.251083	0.330224
120	M19324	M19324.metabolites.txt	1-stearoylglycerophosphoinositol	Known	Lipid	0.0226306	-0.191839	-0.0463645	0.00019263	-0.35351	-0.183123	0.67062
121	M19362	M19362.metabolites.txt	X-06226	Unknown		0.180168	0.107739	-0.0773539	0.00842361	0.639815	0.484776	1.04816
122	M19364	M19364.metabolites.txt	X-06246	Unknown		-0.0316516	-0.243487	-0.0346297	0.0507618	0.198492	0.178717	0.276861
123	M19368	M19368.metabolites.txt	X-06267	Unknown		-0.0701711	-0.0882955	0.0443983	0.0594471	-0.025185	0.0487301	-0.188182
124	M19396	M19396.metabolites.txt	X-06307	Unknown		-0.042386	0.151594	-0.0594984	0.0705236	0.623448	0.58243	1.21447
125	M19414	M19414.metabolites.txt	X-06350	Unknown		0.00345747	0.103473	-0.00462477	0.193893	0.0332754	0.267683	-0.0923632
126	M19415	M19415.metabolites.txt	X-06351	Unknown		-0.0487813	0.0348771	-0.23093	-0.0167111	-0.206277	-0.080556	0.396761
127	M19934	M19934.metabolites.txt	myo-inositol	linoleat	Lipid	0.0914149	-0.170878	0.0410932	-0.0589291	-0.141972	-0.0804546	0.519369
128	M20489	M20489.metabolites.txt	glucose	Known	Carbohydrate	0.051055	0.127805	-0.0809845	0.11491	0.52684	0.545785	-0.0230499
129	M20675	M20675.metabolites.txt	1,5-anhydroglucitol (1,5-AG)	Known	Carbohydrate	-0.112876	0.0396166	-0.047282	-0.0888777	-0.276587	-0.240432	0.136377
130	M20699	M20699.xenobiotics.txt	erythritol	Known	Xenobiotics	-0.0308442	-0.059424	-0.0665823	-0.00659587	-0.265868	-0.332314	-0.0652544
131	M21044	M21044.metabolites.txt	2-hydroxybutyrate (AHB)	Known	Amino acid	0.0509343	-0.0546543	-0.0536979	-0.0767269	0.929221	0.8683	1.01792
132	M21047	M21047.metabolites.txt	3-methyl-2-oxobutyrate	Known	Amino acid	0.0465711	0.16187	0.0787614	0.0717337	-0.228212	0.331049	-0.43758
133	M21049	M21049.metabolites.txt	1,6-anhydroglucose	Known	Carbohydrate	0.0098798	0.0377982	-0.00366125	-0.00122096	0.055134	0.0662135	-0.331076
134	M21127	M21127.metabolites.txt	1-palmitoylglycerol (1-monopalmitin)	Known	Lipid	0.144458	0.358019	-0.233847	-0.13498	0.254418	0.46054	-0.22458
135	M21151	M21151.xenobiotics.txt	saccharin	Known	Xenobiotics	0.0178881	0.054647	-0.0106245	0.0169528	-0.0435728	0.0109786	0.0424633
136	M21184	M21184.metabolites.txt	1-oleoylglycerol (1-monoolein)	Known	Lipid	-0.0266611	0.103734	-0.0526086	0.0838758	0.505512	0.382121	0.792701
137	M21188	M21188.metabolites.txt	1-stearoylglycerol (1-monostearin)	Known	Lipid	0.0959961	-0.0212849	0.00501255	0.0373676	-0.0778226	-0.149247	-0.690934
138	M21630	M21630.metabolites.txt	X-08402	Unknown		0.0174161	-0.0167844	0.0457535	-0.00791574	-0.0415138	-0.138831	-0.683577
139	M22030	M22030.metabolites.txt	2-hydroxyisobutyrate	Known	Amino acid	0.0457947	0.161398	-0.146168	0.0282373	-0.353877	-0.762023	-0.189925
140	M22032	M22032.metabolites.txt	X-08766	Unknown		0.00593566	0.0060508	-0.0494463	0.0142916	0.0230104	0.0522519	-0.403628
141	M22116	M22116.metabolites.txt	4-methyl-2-oxopentanoate	Known	Amino acid	0.211085	0.164176	-0.083119	0.0203285	-0.695931	-0.692583	-1.1178
142	M22130	M22130.metabolites.txt	phenyllactate (PLA)	Known	Amino acid	-0.0535281	0.0763653	-0.0388239	-0.0243034	-0.118676	-0.0380836	0.181979
143	M22138	M22138.metabolites.txt	homocitrulline	Known	Amino acid	0.0361992	0.0428016	0.0245615	0.146722	0.108524	-0.0388292	0.143739
144	M22175	M22175.metabolites.txt	aspartylphenylalanine	Known	Peptide	-0.0721166	0.104936	-0.049298	0.102278	-0.575549	-0.0388292	-0.163744
145	M22177	M22177.metabolites.txt	levulinate (4-oxovalerate)	Known	Amino acid	-0.083078	-0.00385894	-0.0341122	-0.0129224	0.0948809	0.0634767	0.120751
146	M22189	M22189.metabolites.txt	palmitoylcarnitine	Known	Lipid	0.0291512	-0.0392112	-0.0901842	-0.0756768	-0.174936	-0.142667	0.383811
147	M22481	M22481.metabolites.txt	X-08988	Unknown		0.0374208	-0.132555	0.12152	-0.0484345	-0.156982	-0.416847	0.686289
148	M22548	M22548.metabolites.txt	X-09026	Unknown		-0.110047	-0.173558	0.0367627	-0.0151691	0.276939	0.403746	0.325542
149	M22649	M22649.metabolites.txt	X-09108	Unknown		-0.0785577	-0.0963277	-0.0148724	-0.105771	-0.197175	-0.463142	0.378825
150	M22842	M22842.metabolites.txt	cholate	Known	Lipid	0.00725252	0.0350023	0.00396484	0.020982	0.164988	0.171218	-0.0603368
151	M24074	M24074.metabolites.txt	X-09706	Unknown		0.0127438	-0.0555303	-0.0358993	0.0316219	-0.348993	-0.322172	0.0575831
152	M25459	M25459.metabolites.txt	X-10395	Unknown		0.030829	0.188519	-0.0380851	0.050899	-0.450028	-0.362896	-0.385852
153	M25599	M25599.metabolites.txt	X-10429	Unknown		0.032795	0.122734	-0.0275754	0.0267777	0.0571738	-0.201002	0.109604
154	M27256	M27256.metabolites.txt	X-10500	Unknown		0.0966188	0.233341	-0.110006	-0.0557164	-0.183779	-0.150938	0.553749
155	M27273	M27273.metabolites.txt	X-10506	Unknown		0.281251	-0.249732	0.120534	-0.0118039	-0.57385	-0.291085	0.446809
156	M27278	M27278.metabolites.txt	X-10510	Unknown		0.0507172	0.179723	0.0362641	0.034524	0.291899	0.12672	-0.418854
157	M27447	M27447.metabolites.txt	1-linoleoylglycerol (1-monolinolein)	Known	Lipid	-0.0256648	0.000514562	-0.00242028	0.0332095	-0.0282646	0.0354142	0.118487
158	M27513	M27513.metabolites.txt	indoleacetate	Known	Amino acid	-0.0458068	0.0684747	0.010025	-0.0208468	0.0187931	0.0448246	0.00360753
159	M27531	M27531.metabolites.txt	hyodeoxycholate	Known	Lipid	0.0239591	-0.0502595	0.0260755	-0.005208	0.108121	0.143204	-0.0234717
160	M27672	M27672.metabolites.txt	3-indoxyl sulfate	Known	Amino acid	-0.0163274	-0.111275	0.0234026	0.0819711	0.315074	0.410238	-0.226154
161	M27710	M27710.metabolites.txt	N-acetylglycine	Known	Amino acid	0.0382571	-0.0196875	0.104345	-0.00311734	-0.245323	-0.262884	0.301961
162	M27716	M27716.metabolites.txt	bilirubin (Z,Z)	Known	Cofactors and vitamins	-0.0375413	0.0532404	0.0147401	0.00823468	-0.0194375	-0.0149406	-0.0228613
163	M27718	M27718.metabolites.txt	creatine	Known	Amino acid	0.023736	-0.132678	0.230008	-0.110282	-0.378725	-0.397664	0.136344
164	M27722	M27722.metabolites.txt	erythrose	Known	Carbohydrate	-0.0628994	0.016575	-0.0267562	0.00315628	-0.0303498	0.179365	-0.532619
165	M27728	M27728.xenobiotics.txt	glycerol 2-phosphate	Known	Xenobiotics	0.039586	0.101791	0.0336711	0.0222009	0.0624638	0.0602029
166	M27738	M27738.metabolites.txt	threonate	Known	Cofactors and vitamins	-0.0805408	-0.135314	0.0403323	0.0512941	-0.0693388	-0.112363	-0.184835
167	M30805	M30805.metabolites.txt	X-10810	Unknown		0.0919676	-0.0532953	-0.022225	-0.0371849	0.393967	0.219275	0.512015
168	M31453	M31453.metabolites.txt	cysteine	Known	Amino acid	-0.0266091	0.0713453	-0.00338659	0.180329	0.220786	0.267433	0.338005
169	M31522	M31522.metabolites.txt	pyroglutamylglycine	Known	Peptide	0.0332375	0.100605	0.0493216	0.180329	-0.237314	-0.0919167	-0.466711
170	M31536	M31536.xenobiotics.txt	N-(2-furoyl)glycine	Known	Xenobiotics	0.00333626	-0.000875904	0.00534771	0.00147424	-0.0053251	-0.0076249	-0.0598717
171	M31548	M31548.metabolites.txt	DSGEGDFXAEGGGVR*	Known	Peptide	0.02119	-0.00978881	0.00471774	0.0196901	-0.0688002	-0.209165	-0.205583
172	M31555	M31555.metabolites.txt	pyridoxate	Known	Cofactors and vitamins	0.0214113	0.0731419	-0.0268801	0.0381559	0.148118	-0.121118	0.02029
173	M31591	M31591.metabolites.txt	androsterone sulfate	Known	Lipid	-0.0153694	-0.0210044	-0.0333214	0.0189306	-0.0302512	-0.0368695	0.0232092
174	M31787	M31787.metabolites.txt	3-carboxy-4-methyl-5-propyl-2-furanpropanoate (CMPF)	Known	Lipid	0.00249243	-0.115675	0.0150248	0.0348269	-0.113125	-0.148624	-0.0327598
175	M32197	M32197.metabolites.txt	3-(4-hydroxyphenyl)lactate	Known	Amino acid	0.00704893	0.0453087	-0.000189763	-0.0658759	-0.345435	-0.221488	-0.286704
176	M32198	M32198.metabolites.txt	acetylcarnitine	Known	Lipid	0.0905185	0.0782039	-0.163448	0.0321285	0.0357887	0.291744	-0.285636
177	M32315	M32315.metabolites.txt	serine	Known	Amino acid	0.0351064	-0.15801	0.261135	-0.0950686	-0.537209	-0.472226	0.494886
178	M32319	M32319.metabolites.txt	trans-4-hydroxyproline	Known	Amino acid	-0.0039898	-0.161289	0.0819122	0.015414	-0.493293	-0.469578	1.13945
179	M32322	M32322.metabolites.txt	glutamate	Known	Amino acid	0.169702	-0.113934	-0.118815	-0.0355417	0.131261	0.153031	-0.00439215
180	M32328	M32328.metabolites.txt	hexanoylcarnitine	Known	Lipid	0.0343015	0.0443978	-0.0800277	-0.0170546	0.037264	0.122936	-0.170703
181	M32338	M32338.metabolites.txt	glycine	Known	Amino acid	-0.0108354	-0.238419	0.167431	-0.0137611	-0.476184	-0.45534	0.260959
182	M32339	M32339.metabolites.txt	alanine	Known	Amino acid	0.0189235	0.125323	-0.0569941	-0.0137611	0.215796	0.196912	0.296636
183	M32346	M32346.metabolites.txt	glycochenodeoxycholate	Known	Lipid	0.00546425	0.0341159	-0.0239597	-0.00766599	0.0517631	0.0615209	-0.0008182
184	M32348	M32348.metabolites.txt	2-aminobutyrate	Known	Amino acid	-0.0747061	-0.11281	0.0498464	-0.0591758	0.26302	0.285572	0.525497
185	M32379	M32379.metabolites.txt	scyllo-inositol	Known	Lipid	0.00086156	-0.0287984	0.0547988	0.0541624	-0.184624	-0.0654527	0.0127277
186	M32388	M32388.metabolites.txt	dodecanedioate	Known	Lipid	0.0679208	0.161679	0.00791054	0.0234593	-0.0573195	-0.197107	0.014971
187	M32393	M32393.metabolites.txt	gamma-glutamylvaline	Known	Peptide	0.0521972	0.358754	-0.216204	0.0252118	0.380153	0.219687	-0.984389
188	M32405	M32405.metabolites.txt	indolepropionate	Known	Amino acid	0.0308707	-0.0160947	-0.0040977	0.0082301	0.0225914	0.0881761	-0.088425
189	M32412	M32412.metabolites.txt	butyrylcarnitine	Known	Lipid	0.0128583	0.055662	-0.0380692	0.0082301	-0.140547	-0.127197	0.0851625
190	M32418	M32418.metabolites.txt	myristoleate (14:1n5)	Known	Lipid	-0.122908	0.0298408	-0.0105948	-0.0234294	0.037119	0.0873653	-0.367249
191	M32425	M32425.metabolites.txt	dehydroisoandrosterone sulfate (DHEA-S)	Known	Lipid	0.0260343	0.0351702	0.0213249	0.0222634	-0.331916	-0.325621	0.489338
192	M32445	M32445.xenobiotics.txt	3-methylxanthine	Known	Xenobiotics	-0.0120854	0.0669746	-0.0254233	0.042615	0.196749	0.334375	0.439547
193	M32452	M32452.metabolites.txt	propionylcarnitine	Known	Lipid	-0.0022363	-0.0393106	-0.0728914	0.0412218	0.0103004	0.00860752	0.175305
194	M32489	M32489.metabolites.txt	caproate (6:0)	Known	Lipid	-0.149714	-0.154818	0.0514902	-0.0310073	0.398032	0.367178	1.12076
195	M32492	M32492.metabolites.txt	caprylate (8:0)	Known	Lipid	0.0535239	-0.0608667	-0.0336231	-0.0310073	0.512055	0.375268	0.435919
196	M32497	M32497.metabolites.txt	10-undecenoate (11:1n1)	Known	Lipid	0.0175236	-0.0266277	0.0233999	-0.0310073	0.00279201	-0.107592	-0.0652853
197	M32504	M32504.metabolites.txt	docosapentaenoate (n3 DPA; 22:5n3)	Known	Lipid	0.064133	-0.0717572	0.102096	0.0607827	0.194347	0.222904	0.0566257
198	M32518	M32518.metabolites.txt	X-11204	Unknown		-0.0178414	0.0350843	0.0399615	0.00353337	0.242082	0.174972	0.375167
199	M32549	M32549.metabolites.txt	X-02269	Unknown		0.0134642	-0.0287365	0.0523746	-0.0243654	0.142176	0.118465	0.117422
200	M32553	M32553.metabolites.txt	phenol sulfate	Known	Amino acid	-0.0484949	0.133269	0.0257619	-0.0243654	-0.0574563	0.0817317	0.347058
201	M32557	M32557.metabolites.txt	X-06126	Unknown		-0.0002786	-0.199017	0.0330237	0.098634	0.18195	0.0211993	-0.0813504
202	M32560	M32560.metabolites.txt	X-07765	Unknown		0.00796941	0.0108844	0.00454879	-0.0153647	0.0316611	0.0557708	-0.241019
203	M32564	M32564.metabolites.txt	X-11247	Unknown		-0.0312795	-0.0577665	-0.00187715	0.0491337	-0.0605564	-0.0721593	0.09198
204	M32578	M32578.metabolites.txt	X-11261	Unknown		-0.0138977	-0.0726578	0.00384029	0.026044	0.358684	0.364913	-0.0946859
205	M32586	M32586.metabolites.txt	bilirubin (E,E)*	Known	Cofactors and vitamins	-0.0219884	0.00386329	-0.00558203	0.0138244	0.0271849	0.00525849	-0.110381
206	M32587	M32587.metabolites.txt	X-02249	Unknown		-0.048613	-0.471903	0.078089	0.0428332	-0.226092	-0.0991614	-0.668297
207	M32593	M32593.metabolites.txt	heme*	Known	Cofactors and vitamins	0.0790172	0.0147467	-0.0562725	-0.0773907	-0.155563	-0.268843	-0.177928
208	M32616	M32616.metabolites.txt	X-11299	Unknown		-0.0078821	0.0492292	-0.0142444	-0.00859133	-0.242475	-0.241353	-0.0202726
209	M32632	M32632.metabolites.txt	X-11315	Unknown		-0.0807698	0.00270523	0.0115791	0.00243665	-0.075817	-0.104013	0.0878404
210	M32634	M32634.metabolites.txt	X-11317	Unknown		0.0147171	0.0421681	-0.0201705	-0.120189	-0.0147239	-0.104013	0.69042
211	M32635	M32635.metabolites.txt	1-linoleoylglycerophosphoethanolamine*	Known	Lipid	-0.121125	0.057053	-0.228395	0.0162163	-0.226587	-0.874231	0.244901
212	M32644	M32644.metabolites.txt	X-11327	Unknown		0.0357599	-0.06985	-0.000262893	-0.0573363	-0.435392	-0.199241	0.2311
213	M32651	M32651.metabolites.txt	X-11334	Unknown		-0.019704	0.103449	-0.0356494	0.0276139	-0.358534	-0.228875	-0.689186
214	M32654	M32654.metabolites.txt	3-dehydrocarnitine*	Known	Lipid	0.166056	0.199218	-0.188563	0.018208	-0.0142286	0.111954	0.276086
215	M32672	M32672.metabolites.txt	pyroglutamine*	Known	Amino acid	0.0164013	0.00835353	-0.0427588	0.0190781	0.171348	0.0803598	0.0337499
216	M32675	M32675.metabolites.txt	C-glycosyltryptophan*	Known	Amino acid	0.114531	0.0220091	0.0699691	0.0139087	0.333752	1.21175	0.216049
217	M32691	M32691.metabolites.txt	X-11374	Unknown		-0.0194705	0.0220091	0.0321176	-0.00663151	-0.205019	-0.21071	0.0454816
218	M32698	M32698.metabolites.txt	X-11381	Unknown		0.111155	-0.00888109	0.037484	-0.0650623	-0.497111	-0.570174	-0.525098
219	M32709	M32709.metabolites.txt	X-03056--N-[3-(2-Oxopyrrolidin-1-yl)propyl]acetamide	Identified	Amino acid	0.015135	-0.130449	0.0693427	0.0324902	0.152383	0.0654384	0.232595
220	M32729	M32729.metabolites.txt	X-11412	Unknown		-0.185405	0.0927057	-0.187446	0.0143844	-0.398206	-0.518475	-0.546849
221	M32735	M32735.metabolites.txt	X-01911	Unknown		-0.021808	0.00516547	0.020352	0.00914383	-0.196271	-0.173467	-0.185704
222	M32739	M32739.metabolites.txt	X-11422--xanthine	Identified	Nucleotide	-0.045013	0.123827	-0.0351011	-0.123742	0.472637	0.399021	-0.884202
223	M32740	M32740.metabolites.txt	X-11423--O-sulfo-L-tyrosine	Identified	Amino acid	0.0256351	0.0454483	-0.012274	0.119177	-0.096964	0.203608	-0.443138
224	M32753	M32753.metabolites.txt	X-09789	Unknown		0.0186096	0.102969	0.00682482	0.000295488	0.156846	0.11208	0.232635
225	M32754	M32754.metabolites.txt	X-11437	Unknown		-0.037023	-0.0367165	-0.00107634	0.0283307	-0.088772	-0.0423282	0.0272087
226	M32755	M32755.metabolites.txt	X-11438	Unknown		0.0201874	-0.0659171	0.0539609	-0.123775	-0.0738915	0.0002998	0.110217
227	M32757	M32757.metabolites.txt	X-11440	Unknown		-0.0100328	-0.182078	-0.0157743	-0.0135823	-0.204702	-0.131913	-0.106186
228	M32758	M32758.metabolites.txt	X-11441	Unknown		-0.0094838	-0.0166606	-0.0246351	0.0474083	0.0662101	0.0746302	0.0921544
229	M32759	M32759.metabolites.txt	X-11442	Unknown		-0.0455506	0.0114265	-0.005223	0.026675	0.150811	0.0951585	-0.0925918
230	M32761	M32761.metabolites.txt	X-11444	Unknown		-0.0892051	-0.128632	-0.00557603	0.0234844	0.0800657	-0.124988	-0.175799
231	M32762	M32762.metabolites.txt	X-11445--5-alpha-pregnan-3beta,20alpha-disulfate	Identified	Lipid	-0.0014881	-0.0673594	-0.00281963	-0.0311708	-0.0932418	-0.0669955	-0.32643
232	M32769	M32769.metabolites.txt	X-11452	Unknown		0.0140803	0.118754	0.036004	0.071387	0.496156	0.41068	-0.209962
233	M32786	M32786.metabolites.txt	X-11469	Unknown		-0.0129808	-0.0331992	-0.00526848	-0.02632	-0.107287	0.0351268	0.328282
234	M32787	M32787.metabolites.txt	X-11470	Unknown		-0.0367917	0.00721086	0.0444508	0.202128	-0.0411548	-0.286717	-0.323278
235	M32795	M32795.metabolites.txt	X-11478	Unknown		0.002494	0.00675172	0.0095185	0.042499	0.0929258	0.00866269	0.296529
236	M32800	M32800.metabolites.txt	X-11483	Unknown		0.00849256	-0.036272	-0.00189148	0.0298647	-0.227061	-0.148992	-0.0754621
237	M32802	M32802.metabolites.txt	X-11485	Unknown		0.0620432	0.0085091	-0.0166599	0.0133401	0.519153	0.347131	0.460138
238	M32808	M32808.metabolites.txt	X-11491	Unknown		-0.0285909	-0.0698002	-0.013739	-0.0159642	-0.304573	-0.295776	-0.0197178
239	M32814	M32814.metabolites.txt	X-11497	Unknown		0.0350611	-0.0380201	0.12643	-0.10209	0.39694	0.445211	1.37072
240	M32836	M32836.metabolites.txt	HWESASXX*	Known	Peptide	-0.0587166	0.112651	0.0284168	-0.0221847	-0.194644	-0.0588262	0.200325
241	M32838	M32838.metabolites.txt	X-11521	Unknown		-0.0076109	-0.0490669	0.0284168	-0.00490179	0.0355725	0.0960382	0.254884
242	M32846	M32846.metabolites.txt	X-11529	Unknown		0.00446706	0.013815	0.00062008	-0.0304894	-0.214341	-0.185579	-0.175506
243	M32847	M32847.metabolites.txt	X-11530	Unknown		-0.0158979	0.0140684	0.00826705	-0.00789857	0.0594878	0.0484975	0.032217
244	M32854	M32854.metabolites.txt	X-11537	Unknown		-0.0584304	-0.0126785	-0.0205385	-0.0689005	-0.0716376	-0.198346	-0.0292432
245	M32855	M32855.metabolites.txt	X-11538	Unknown		-0.0032966	-0.0505853	-0.00411761	-0.0838488	-0.21913	-0.222878	-0.0052484
246	M32857	M32857.metabolites.txt	X-11540	Unknown		0.122728	0.0104386	0.0155208	-0.0103174	0.00128788	-0.164216	-0.068175
247	M32863	M32863.metabolites.txt	X-11546	Unknown		0.00169783	0.0103165	-0.00791039	-0.0128932	-0.0065572	-0.0387091	0.0935743
248	M32867	M32867.metabolites.txt	X-11550	Unknown		-0.145677	-0.309355	-0.0784207	0.00649951	0.622046	-0.0852252	-0.954695
249	M32869	M32869.metabolites.txt	X-11552	Unknown		0.0852951	-0.024978	-0.0180275	-0.00972019	0.0696915	-0.0029352	0.295444
250	M32910	M32910.metabolites.txt	X-11593--O-methylascorbate*	Identified	Cofactors and vitamins	-0.013817	-0.0115057	-0.129111	-0.062556	-0.232328	-0.119579	0.819312
251	M32980	M32980.metabolites.txt	adrenate (22:4n6)	Known	Lipid	0.0951662	0.0422529	0.0549626	0.0209353	-0.0127131	0.0442589	-0.679636
252	M33009	M33009.metabolites.txt	homostachydrine*	Known	Xenobiotics	-0.0559782	0.080899	-0.0146153	0.00577201	-0.0910353	-0.164927	-0.254767
253	M33084	M33084.metabolites.txt	ADSGEGDFXAEGGGVR*	Known	Peptide	0.0159418	0.109757	-0.0812702	0.0811759	0.0450794	0.0634176	0.171054
254	M33131	M33131.metabolites.txt	X-11786--methylcysteine	Identified	Amino acid	0.0331116	0.0596776	0.033542	-0.043705	-0.107655	-0.125697	-0.448029
255	M33132	M33132.metabolites.txt	X-11787	Unknown		-0.0432434	0.193542	0.0959915	-0.0152343	0.0936054	0.18293	0.651888
256	M33137	M33137.metabolites.txt	X-11792	Unknown		0.00775601	0.0411766	-0.0152387	0.0115839	0.00197704	-0.0419899	0.111167
257	M33138	M33138.metabolites.txt	X-11793--oxidized bilirubin*	Identified	Cofactors and vitamins	-0.0628078	0.00860266	0.00480996	0.0205207	0.0751813	0.00663095	0.13446
258	M33140	M33140.metabolites.txt	X-11795	Unknown		0.180949	0.205135	-0.00155403	-0.00649103	-0.0855128	0.00572149	0.893222
259	M33144	M33144.metabolites.txt	X-11799	Unknown		0.0197168	-0.0212002	0.00212409	-0.0036532	0.168602	0.247536	-0.0448056
260	M33150	M33150.metabolites.txt	X-11805	Unknown		-0.0162022	0.0359822	0.00184997	0.00772196	0.145285	0.135818	0.171086
261	M33163	M33163.metabolites.txt	X-11818	Unknown		-0.09668	-0.00158864	0.0244413	0.025103	-0.304534	-0.316606	0.0925313
262	M33165	M33165.metabolites.txt	X-11820	Unknown		0.00250044	-0.111588	-0.0171955	0.0357194	-0.091674	-0.111513	0.337757
263	M33173	M33173.xenobiotics.txt	2-hydroxyacetaminophen sulfate*	Known	Xenobiotics	-0.0035879	-0.00284156	-0.000701224	-0.00120872	0.0123071	0.0135342	0.016833
264	M33178	M33178.xenobiotics.txt	2-methoxyacetaminophen sulfate*	Known	Xenobiotics	0.00314754	-0.00125422	-0.000662755	0.000501872	0.0113812	0.010078	0.0199101
265	M33188	M33188.metabolites.txt	X-11843	Unknown		-0.0115001	0.00955836	0.00386274	0.0089682	0.108175	0.0739423	-0.317308
266	M33190	M33190.metabolites.txt	X-11845	Unknown		0.0289333	0.0363863	0.00788303	-0.00632098	0.0589749	0.0617679	-0.0047026
267	M33192	M33192.metabolites.txt	X-11847	Unknown		-0.0115911	0.0806877	-0.0119938	-0.00884037	-0.0395452	-0.0593002	-0.0810552
268	M33194	M33194.metabolites.txt	X-11849	Unknown		0.004245	0.0253502	0.0229717	0.0211035	0.107436	0.0851191	0.0615385
269	M33195	M33195.metabolites.txt	X-11850	Unknown		0.0160541	-0.00350451	0.0158139	-0.00713475	0.0590846	0.0234151	0.0989111
270	M33197	M33197.metabolites.txt	X-11852	Unknown		-0.0319856	0.0581444	-0.00701869	-0.0167516	-0.0846241	-0.0482839	-0.0980719
271	M33203	M33203.metabolites.txt	X-11858	Unknown		0.00698657	0.0151424	0.00462477	0.00643291	-0.042181	0.0257364	0.0625581
272	M33204	M33204.metabolites.txt	X-11859	Unknown		-0.0770328	0.0261144	0.0654983	0.00237288	0.0281027	0.212717	-0.387082
273	M33221	M33221.metabolites.txt	X-11876	Unknown		0.0175911	0.0320457	0.014356	0.0360007	-0.0529805	-0.0550987	0.383291
274	M33228	M33228.metabolites.txt	1-arachidonoylglycerophosphocholine*	Known	Lipid	0.151512	0.012028	0.149522	0.00132805	0.665934	0.78286	0.173666
275	M33230	M33230.metabolites.txt	1-palmitoleoylglycerophosphocholine*	Known	Lipid	-0.178587	-0.0994658	-0.167925	-0.0369644	0.181203	-0.704237	-0.379778
276	M33250	M33250.metabolites.txt	X-11905	Unknown		-0.0032969	0.0328383	-0.0240393	-0.0168573	-0.217005	-0.177216	0.0956402
277	M33353	M33353.metabolites.txt	X-12007	Unknown		0.00092798	0.00423641	0.0112655	0.00586315	0.0513313	0.0697289	-0.0081046
278	M33359	M33359.metabolites.txt	X-12013	Unknown		0.0116048	-0.0474166	-0.00716539	-0.0036455	-0.136709	-0.152357	-0.0088795
279	M33363	M33363.metabolites.txt	gamma-glutamylmethionine*	Known	Peptide	0.0349003	-0.047224	0.0260849	0.12771	0.0808162	0.157071	-0.494838
280	M33364	M33364.metabolites.txt	gamma-glutamylthreonine*	Known	Peptide	-0.0479048	0.0563332	0.0662342	-0.0315008	0.0256763	0.0554417	0.271404
281	M33380	M33380.metabolites.txt	X-12029	Unknown		-0.0129434	0.131198	-0.00581331	0.0342039	0.0578099	0.0377711	0.526252
282	M33384	M33384.xenobiotics.txt	salicyluric glucuronide*	Known	Xenobiotics	0.00883244	0.0151175	-0.0170476	0.00608974		-0.0295525	-0.0006764
283	M33389	M33389.metabolites.txt	X-12038	Unknown		0.0474593	0.0676055	-0.125305	0.0335487	0.134107	-0.0191114	-0.0609068
284	M33390	M33390.metabolites.txt	X-12039	Unknown		0.0102021	0.0311738	-0.013976	-0.00904645	0.134888	0.0192147	-0.0136106
285	M33391	M33391.metabolites.txt	X-12040	Unknown		0.00286729	0.0277608	0.00742747	-0.00519561	0.00461834	0.0232935	-0.0025065
286	M33408	M33408.metabolites.txt	X-12056	Unknown		0.0552913	-0.0639275	0.0172833	0.0150158	0.00966923	0.0597924	-0.19409
287	M33415	M33415.metabolites.txt	X-12063	Unknown		-0.007302	-0.101333	-0.0342732	-0.000886068	-0.236645	-0.152758	-0.303857
288	M33420	M33420.metabolites.txt	gamma-tocopherol	Known	Cofactors and vitamins	-0.0378158	-0.0104546	0.00562057	0.0366843	0.0370535	0.0168305	0.241192
289	M33422	M33422.metabolites.txt	gamma-glutamylphenylalanine	Known	Peptide	0.0190481	0.0656953	-0.0289159	0.082162	-0.152836	-0.0822483	1.04103
290	M33423	M33423.xenobiotics.txt	p-acetamidophenylglucuronide	Known	Xenobiotics	0.0001492	0.000778046	-0.000190209	-0.00239139	0.0157024	0.0128471	0.0122946
291	M33441	M33441.metabolites.txt	isobutyrylcarnitine	Known	Amino acid	-0.0623789	-0.0889014	0.0683291	-0.0326296	-0.408224	-0.300176	0.0589367
292	M33442	M33442.metabolites.txt	pseudouridine	Known	Nucleotide	-0.0061832	0.0459876	0.166845	0.0216237	0.117819	0.15569	-0.398132
293	M33443	M33443.metabolites.txt	valerate	Known	Lipid	0.0181649	0.161218	-0.0495382	-0.0433663	-0.590262	-0.488168	-0.315945
294	M33447	M33447.metabolites.txt	palmitoleate (16:1n7)	Known	Lipid	-0.0339378	0.108793	-0.0926694	0.0015681	0.339507	0.151571	-0.351989
295	M33453	M33453.metabolites.txt	alpha-ketoglutarate	Known	Energy	-0.0169733	-0.00369732	-0.0461336	-0.038874	0.0405963	0.0748494	-0.12872
296	M33477	M33477.metabolites.txt	erythronate*	Known	Carbohydrate	-0.0293186	0.0335355	-0.0990318	0.0356868	-0.0609452	-0.28841	0.947188
297	M33488	M33488.metabolites.txt	lathosterol	Known	Lipid	0.0600043	0.140461	-0.0118482	-0.0697237	-0.167792	0.0337635	-0.0327383
298	M33507	M33507.metabolites.txt	X-12092	Unknown		-0.0244229	0.0650991	-0.0155653	0.00832227	0.00969851	-0.0357676	-0.184278
299	M33508	M33508.metabolites.txt	X-12093	Unknown		0.0111449	0.0818621	0.0141938	-0.0157204	-0.0660008	-0.033339	-0.066463
300	M33509	M33509.metabolites.txt	X-12094	Unknown		0.0428171	0.0538236	-0.0251089	0.0395798	0.268393	0.260878	1.10352
301	M33510	M33510.metabolites.txt	X-12095--N1-methyl-3-pyridone-4-carboxamide	Identified	Nucleotide	0.0250768	0.0538097	0.0108377	0.112277	0.0603035	0.0896062	0.332408
302	M33515	M33515.metabolites.txt	X-12100--hydroxytryptophan*	Identified	Amino acid	0.0863106	0.0982517	-0.073881	-0.0773906	0.627135	0.527695	0.597874
303	M33531	M33531.metabolites.txt	X-12116	Unknown		0.0503507	-0.0297521	0.0227517	-0.00310923	0.00402207	0.261118	0.0806937
304	M33587	M33587.metabolites.txt	eicosenoate (20:1n9 or 11)	Known	Lipid	0.0322757	-0.03508	-0.0222806	0.11091	-0.124307	-0.151906	0.464222
305	M33609	M33609.metabolites.txt	X-12188	Unknown		0.00645993	-9.09878e-05	0.00368018	-0.0151612	-0.0157712	-0.0473908	0.10675
306	M33610	M33610.metabolites.txt	X-12189	Unknown		-0.0026802	0.0176577	-0.00226365	-0.0106838	-0.0029253	0.0212916	0.0432242
307	M33627	M33627.metabolites.txt	X-12206	Unknown		-0.0758883	-0.028283	0.00709184	0.126357	0.210264	-0.0329077	-0.678499
308	M33633	M33633.metabolites.txt	X-12212	Unknown		-0.0548444	0.0877674	-0.0150881	0.0363688	0.30171	0.340429	-0.305576
309	M33637	M33637.metabolites.txt	X-12216	Unknown		-0.0040145	-0.0103599	0.00526725	-0.02282	-0.0677823	0.0137102	-0.0927192
310	M33638	M33638.metabolites.txt	X-12217	Unknown		0.0307957	0.0828801	-0.0127754	0.0364418	0.086464	0.299808	0.140663
311	M33652	M33652.metabolites.txt	X-12230	Unknown		0.0192861	-0.0638413	0.0171971	0.0399823	-0.00599056	0.16694	0.182892
312	M33653	M33653.metabolites.txt	X-12231	Unknown		0.0202785	-0.0056305	0.0200806	-0.0254028	0.421084	0.413914	-0.253005
313	M33658	M33658.metabolites.txt	X-12236	Unknown		-0.0385711	-0.0489019	0.0279396	0.0270327	-0.0719566	-0.112473	-0.111497
314	M33666	M33666.metabolites.txt	X-12244--N-acetylcarnosine	Identified	Peptide	-0.144749	0.0429635	0.0967167	0.0513818	-0.0307075	-0.133731	0.032921
315	M33675	M33675.metabolites.txt	X-12253	Unknown		0.0505319	0.0143327	-0.0130205	0.0375486	0.155025	0.0866371	0.0130383
316	M33683	M33683.metabolites.txt	X-12261	Unknown		0.0171365	-0.0177743	-0.0134325	0.00192449	0.0986308	0.0473169	-0.0064273
317	M33751	M33751.metabolites.txt	X-12329	Unknown		-0.0008296	-0.00212657	-0.00729646	-0.00128761	0.0409882	0.0429641	-0.031049
318	M33782	M33782.metabolites.txt	X-10346	Unknown		-0.0110172	0.0609253	-0.00824965	-0.0218864	-0.0371466	-0.100026	-0.243749
319	M33801	M33801.metabolites.txt	ADpSGEGDFXAEGGGVR*	Known	Peptide	0.0659415	-0.0419358	-0.0757255	-0.14537	0.220132	0.133256	0.0503928
320	M33821	M33821.metabolites.txt	1-eicosatrienoylglycerophosphocholine*	Known	Lipid	0.00598935	-0.0419358	0.0229211	-0.0256541	-0.268574	-0.320384	0.683248
321	M33822	M33822.metabolites.txt	1-docosahexaenoylglycerophosphocholine*	Known	Lipid	-0.0321825	-0.0799468	0.0717698	0.157822	0.242806	0.2856	0.114967
322	M33833	M33833.metabolites.txt	X-12405	Unknown		0.00574559	-0.141718	-0.0179729	-0.024938	0.0407835	0.143972	-0.218573
323	M33835	M33835.metabolites.txt	X-12407	Unknown		-0.024628	-0.0432016	0.0262751	0.0207997	0.0418242	-0.0003813	-0.410757
324	M33864	M33864.metabolites.txt	X-12428	Unknown		-0.0002202	0.0158654	0.00186236	-0.0119696	-0.166004	-0.0888699	-0.0071719
325	M33871	M33871.metabolites.txt	1-eicosadienoylglycerophosphocholine*	Known	Lipid	0.00977985	0.188621	0.0529557	-0.00393015	-0.317564	-0.299904	0.688633
326	M33877	M33877.metabolites.txt	X-12435	Unknown		0.00429474	0.025664	0.00220212	0.00326769	-0.0851472	-0.0825698	-0.0271071
327	M33883	M33883.metabolites.txt	X-12441--12-hydroxyeicosatetraenoate (12-HETE)	Identified	Lipid	0.00536099	0.0241184	-0.00762515	-0.00884349	0.0564933	0.102604	-0.172861
328	M33884	M33884.metabolites.txt	X-12442--5,8-tetradecadienoate	Identified	Lipid	0.0118435	-0.108235	0.00524109	-0.0417978	0.119816	0.0492519	-0.133408
329	M33885	M33885.metabolites.txt	X-12443	Unknown		-0.0154686	-0.0145312	0.0271394	-0.007376	-0.175596	-0.193447	0.0240911
330	M33892	M33892.metabolites.txt	X-12450	Unknown		-0.0303448	-0.0113547	-0.00946777	-0.0122597	0.0691791	-0.0476931	0.00594258
331	M33901	M33901.metabolites.txt	X-12456	Unknown		0.0413886	-0.00983197	-0.0415686	-0.0581683	-0.0648477	0.0575656	-0.367311
332	M33910	M33910.metabolites.txt	X-12465	Unknown		0.0196306	0.130458	0.0302169	0.0459948	-0.0445199	0.0605755	0.00402605
333	M33935	M33935.xenobiotics.txt	piperine	Known	Xenobiotics	-0.0041639	-0.040407	-0.00427996	0.0356894	0.108002		0.222934
334	M33936	M33936.metabolites.txt	octanoylcarnitine	Known	Lipid	0.043958	-0.0196523	-0.0790681	0.00349603	0.161251	0.212601	-0.111675
335	M33937	M33937.metabolites.txt	alpha-hydroxyisovalerate	Known	Amino acid	0.0210281	-0.122941	-0.0463362	0.00763018	0.446248	0.212601	-0.548253
336	M33939	M33939.metabolites.txt	N-acetylthreonine	Known	Amino acid	0.00695167	-0.194783	-0.0414501	-0.056866	0.344012	0.060351	-0.252647
337	M33941	M33941.metabolites.txt	decanoylcarnitine	Known	Lipid	0.0370616	0.0351974	-0.102336	-0.00534132	0.135305	0.10652	0.338513
338	M33955	M33955.metabolites.txt	1-palmitoylglycerophosphocholine	Known	Lipid	-0.115871	-0.0626077	-0.0445599	0.0383923	0.351207	0.511031	-0.561664
339	M33957	M33957.metabolites.txt	1-heptadecanoylglycerophosphocholine	Known	Lipid	-0.0095865	-0.22629	0.0202528	-0.134637	0.088995	-0.202042	0.54251
340	M33960	M33960.metabolites.txt	1-oleoylglycerophosphocholine	Known	Lipid	-0.0043984	-0.0484921	-0.0314728	-0.0411902	0.372269	0.111561	0.29794
341	M33961	M33961.metabolites.txt	1-stearoylglycerophosphocholine	Known	Lipid	0.130838	-0.0133007	-0.0371805	0.0252909	0.114792	0.19036	-0.084888
342	M33968	M33968.metabolites.txt	5-dodecenoate (12:1n7)	Known	Lipid	0.0338857	-0.0328477	-0.0363855	-0.05561	-0.198152	-0.146724	-0.178149
343	M33969	M33969.metabolites.txt	stearidonate (18:4n3)	Known	Lipid	0.0703933	-0.0350319	0.0830884	-0.00845544	-0.0842107	-0.0185604	0.29738
344	M33971	M33971.metabolites.txt	10-heptadecenoate (17:1n7)	Known	Lipid	-0.0987428	-0.0118643	0.0307229	-0.00845544	0.482165	0.404255	-0.158059
345	M33972	M33972.metabolites.txt	10-nonadecenoate (19:1n9)	Known	Lipid	0.0891196	0.120598	0.00442748	0.0183817	0.157498	0.170127	-0.0187491
346	M33973	M33973.metabolites.txt	epiandrosterone sulfate	Known	Lipid	-0.0135291	0.0403816	-0.0284574	0.0206505	0.00198286	-0.0371675	0.0852224
347	M34035	M34035.metabolites.txt	linolenate [alpha or gamma; (18:3n3 or 6)]	Known	Lipid	0.0611547	0.0613653	-0.00358515	0.0516282	-0.0267783	-0.455719	-0.211752
348	M34040	M34040.metabolites.txt	X-12510--2-aminooctanoic acid	Identified	Amino acid	-0.0067153	-0.0653756	0.0178421	0.0516282	-0.134167	-0.186261	-0.432296
349	M34062	M34062.metabolites.txt	X-12524	Unknown		0.0521482	-0.0254674	-0.038481	0.0888438	-0.169875	-0.217963	0.181936
350	M34106	M34106.metabolites.txt	bilirubin (E,Z or Z,E)*	Known	Cofactors and vitamins	-0.0281878	-0.0400837	0.00328595	0.0209463	-0.0111911	-0.0477435	-0.201782
351	M34109	M34109.xenobiotics.txt	metoprolol acid metabolite*	Known	Xenobiotics	-0.0010868	-0.004509	0.00296526	0.0209463		0.0150033	0.0301149
352	M34112	M34112.metabolites.txt	X-12544	Unknown		-0.037578	0.094263	-0.0139088	0.0256828	-0.170644	-0.144274	-0.0246326
353	M34123	M34123.metabolites.txt	X-12556	Unknown		-0.0336726	-0.0170454	-0.118825	-0.00662029	0.221853	0.190774	0.615304
354	M34214	M34214.metabolites.txt	1-arachidonoylglycerophosphoinositol*	Known	Lipid	0.0824154	-0.0309717	-0.0235374	-0.103713	-0.155908	0.0927364	-0.560288
355	M34221	M34221.metabolites.txt	X-12627	Unknown		0.0119822	-0.0626962	-0.00978237	-0.0531051	0.0178306	0.351931	-0.201924
356	M34244	M34244.metabolites.txt	X-12644	Unknown		-0.0344619	-0.077374	-0.0222557	0.00177654	-0.335117	-0.39107	0.00522512
357	M34245	M34245.metabolites.txt	X-12645	Unknown		0.0663405	0.0193563	-0.0256496	0.0705653	0.0981581	0.00768258	0.397219
358	M34283	M34283.metabolites.txt	asparagine	Known	Amino acid	-0.046967	0.1212	0.0297983	0.0850291	-0.490697	-0.249038	-0.006935
359	M34289	M34289.metabolites.txt	X-12680	Unknown		0.0738788	0.0184814	0.036591	-0.0567097	0.262375	0.186685	0.170179
360	M34306	M34306.metabolites.txt	X-12696	Unknown		-0.0243115	-0.0410358	0.011569	-0.042337	-0.0532564	0.0333439	-0.0069047
361	M34314	M34314.metabolites.txt	X-12704	Unknown		0.0140408	-0.0709418	0.022207	0.00662628	0.0616215	-0.131922	0.161957
362	M34322	M34322.metabolites.txt	X-12712	Unknown		-0.0055169	-0.000293852	0.00045981	-0.00414277	0.0616169	0.0515145	0.0134172
363	M34327	M34327.metabolites.txt	X-12717	Unknown		0.00568756	0.0310482	0.00045981	-0.016305	-0.0239621	-0.0320821	0.0545259
364	M34329	M34329.metabolites.txt	X-12719	Unknown		-0.0005599	-0.00193332	-0.0101097	0.0303092	0.0941164	0.0972974	0.0168233
365	M34336	M34336.metabolites.txt	X-12726	Unknown		0.00388115	0.0136279	-0.000428593	-5.34e-05	0.0457433	0.0491944	-0.0076192
366	M34338	M34338.metabolites.txt	X-12728	Unknown		-0.000875	0.00191582	0.000454287	-0.00233964	0.0115512	0.0124497	-0.0044569
367	M34339	M34339.metabolites.txt	X-12729	Unknown		-0.0017017	-0.0120494	0.00154	0.00230503	-0.00017118	0.0540069	0.0717803
368	M34344	M34344.metabolites.txt	X-12734	Unknown		-0.0049553	0.0227804	0.0162663	-0.0165233	0.0813878	0.0821595	-0.0299542
369	M34350	M34350.metabolites.txt	X-12740	Unknown		0.0483843	0.0230569	0.0092393	0.000892987	-0.0951182	-0.0545612	-0.312005
370	M34359	M34359.metabolites.txt	X-12749	Unknown		-0.0489854	-0.0452685	-0.0878473	-0.119998	-0.228688	-0.0110515	0.445533
371	M34365	M34365.xenobiotics.txt	3-(cystein-S-yl)acetaminophen*	Known	Xenobiotics	0.00158015	0.00423727	0.000377954	-0.00330581		0.0276654	0.0427775
372	M34384	M34384.xenobiotics.txt	stachydrine	Known	Xenobiotics	-0.0102373	-0.0172042	-0.0202452	-0.0142208	0.00509227	-0.0976269	0.0694335
373	M34389	M34389.xenobiotics.txt	1-methylxanthine	Known	Xenobiotics	-0.100544	-0.0183815	-0.0591219	0.0061541	0.00373113		-0.4179
374	M34390	M34390.xenobiotics.txt	7-methylxanthine	Known	Xenobiotics	-0.0191846	0.0564192	-0.0136699	-0.0457262	0.00190628	-0.00807485	0.363131
375	M34395	M34395.xenobiotics.txt	1-methylurate	Known	Xenobiotics	-0.0088495	-0.0430303	-0.0213043	0.00386066	-0.0536545	-0.098376	-0.15513
376	M34400	M34400.xenobiotics.txt	1,7-dimethylurate	Known	Xenobiotics	0.0498796	-0.0693005	0.0360169	0.0296724	0.26929		0.113333
377	M34404	M34404.xenobiotics.txt	1,3,7-trimethylurate	Known	Xenobiotics	-0.0110942	-0.0976475	0.0151764	-0.042898	0.0651016		-0.0992847
378	M34407	M34407.metabolites.txt	isovalerylcarnitine	Known	Amino acid	0.036206	0.397977	-0.192184	-0.052366	-0.305821	-0.272653	-0.210611
379	M34409	M34409.metabolites.txt	stearoylcarnitine	Known	Lipid	0.177621	0.397594	-0.26455	-0.0469613	0.139676	-0.0807288	-1.52565
380	M34416	M34416.metabolites.txt	1-stearoylglycerophosphoethanolamine	Known	Lipid	0.0863191	0.0273606	-0.129353	-0.0144208	0.0765737	-0.0444518	0.16356
381	M34419	M34419.metabolites.txt	1-linoleoylglycerophosphocholine	Known	Lipid	-0.0983415	0.14896	-0.0440445	0.112887	-0.654103	-0.853677	0.912896
382	M34420	M34420.metabolites.txt	bradykinin, des-arg(9)	Known	Peptide	-0.0116396	0.0310259	0.0191194	0.0292984	0.0613045	0.0728665	0.0576142
383	M34441	M34441.metabolites.txt	X-12771	Unknown		-0.0306364	-0.0472693	0.0204666	0.0487393	-0.287459	-0.135769	-0.186454
384	M34453	M34453.metabolites.txt	X-12776	Unknown		0.0317537	-0.158193	0.103574	-0.349752	0.612887	0.211188	-0.71653
385	M34456	M34456.metabolites.txt	gamma-glutamylisoleucine*	Known	Peptide	-0.0266982	-0.0052293	-0.0335528	-0.0393484	0.242888	0.142413	0.419761
386	M34469	M34469.metabolites.txt	X-12786	Unknown		-0.0160675	0.106358	-0.0920015	0.0224979	0.0813179	0.0307138	0.325349
387	M34481	M34481.metabolites.txt	X-12798	Unknown		0.0120879	0.0338208	0.0164216	-0.0406892	-0.0849847	0.00671106	-0.117995
388	M34499	M34499.metabolites.txt	X-12816	Unknown		-0.0073399	-0.00728234	0.0259158	0.0581684	-0.0217664	-0.0460354	0.396761
389	M34513	M34513.metabolites.txt	X-12830	Unknown		0.0170315	0.0186134	0.0280506	0.0502579	-0.071366	0.028365	-0.0186326
390	M34516	M34516.metabolites.txt	X-12833	Unknown		0.0059643	-0.00355425	0.00738684	0.00915462	-0.0180303	-0.0177521	0.0111912
391	M34527	M34527.metabolites.txt	X-12844	Unknown		-0.0544114	-0.00355425	-0.0287005	0.0191215	0.128199	0.301834	-0.173976
392	M34530	M34530.metabolites.txt	X-12847	Unknown		0.0466517	0.108843	-0.00173044	0.0347117	0.101621	-0.0138496	0.115696
393	M34533	M34533.metabolites.txt	X-12850	Unknown		0.0342372	-0.18529	-0.0096388	-0.0119989	-0.054565	-0.027781	0.204512
394	M34534	M34534.metabolites.txt	laurylcarnitine	Known	Lipid	0.0528542	0.0893085	-0.0290016	-0.0487966	-0.376414	-0.45919	-0.760657
395	M34535	M34535.metabolites.txt	X-12851	Unknown		-0.0085154	0.0893085	-0.000437599	0.00444837	-0.023981	-0.0211658	0.0413839
396	M34539	M34539.metabolites.txt	X-12855	Unknown		0.00169141	-0.0370906	-0.00970966	-0.00569241	-0.110914	-0.143373	-0.114867
397	M34674	M34674.metabolites.txt	X-12990--docosapentaenoic acid (n6-DPA)	Identified	Lipid	0.123352	-0.080968	0.0415439	-0.0104133	0.784257	0.602031	0.216298
398	M34732	M34732.metabolites.txt	isovalerate	Known	Lipid	0.137747	0.0516198	-0.0756236	0.0334658	-0.303702	0.0287619	-0.695083
399	M34761	M34761.metabolites.txt	X-13069	Unknown		0.0741656	-0.0578628	-0.025631	-0.00717906	0.13315	0.119385	0.373012
400	M34878	M34878.metabolites.txt	X-13183--stearamide	Identified	Lipid	-0.0010772	0.0659512	0.0170148	0.00579081	-0.0804773	-0.0644618	0.0119597
401	M34912	M34912.metabolites.txt	X-13215	Unknown		0.0138318	0.0216202	-0.0966169	-0.0232654	0.072767	0.198911	0.604331
402	M35114	M35114.metabolites.txt	7-methylguanine	Known	Nucleotide	0.0212056	0.0605786	0.0346725	0.00178281	0.454781	0.546165	-0.162672
403	M35126	M35126.metabolites.txt	phenylacetylglutamine	Known	Amino acid	0.00300367	-0.0991748	0.00705124	0.0184907	0.155161	0.0617924	-0.264415
404	M35127	M35127.metabolites.txt	pro-hydroxy-pro	Known	Peptide	-0.0976518	-0.0579334	0.0139605	0.033491	-0.0345808	-0.0606301	-0.55364
405	M35137	M35137.metabolites.txt	N2,N2-dimethylguanosine	Known	Nucleotide	0.0158914	0.075655	-0.00537814	0.044269	-0.178414	-0.0179331	0.123615
406	M35159	M35159.metabolites.txt	cysteine-glutathione disulfide	Known	Amino acid	-0.0298101	0.0826356	-0.0277868	0.0038408	-0.00537303	-0.133701	-0.307743
407	M35160	M35160.metabolites.txt	oleoylcarnitine	Known	Lipid	0.149569	0.24147	-0.0277868	-0.0281657	0.56647	0.761035	0.732242
408	M35186	M35186.metabolites.txt	1-arachidonoylglycerophosphoethanolamine*	Known	Lipid	0.0803613	-0.114303	0.0111635	-0.104929	0.0573779	0.171528	-0.304951
409	M35187	M35187.metabolites.txt	X-13429	Unknown		0.0172043	-0.0297374	-0.0295874	-0.0474709	-0.379694	-0.424317	-0.137579
410	M35189	M35189.metabolites.txt	X-13431--nonanoylcarnitine*	Identified	Lipid	0.0377122	0.120845	0.00212649	-0.0474709	-0.0088939	-0.0278482	0.167516
411	M35193	M35193.metabolites.txt	X-13435	Unknown		-0.0493689	-0.0663742	-0.0788015	-0.064439	0.156764	0.135902	0.475219
412	M35240	M35240.metabolites.txt	X-13477	Unknown		0.0554349	0.08459	-0.0691556	-0.0016816	-1.60754	-1.46135	-0.0392674
413	M35253	M35253.metabolites.txt	2-palmitoylglycerophosphocholine*	Known	Lipid	-0.0058153	-0.119133	-0.00225514	-0.0411025	0.392863	0.171227	1.0958
414	M35254	M35254.metabolites.txt	2-oleoylglycerophosphocholine*	Known	Lipid	-0.0011914	-0.102795	0.0457975	-0.0671974	0.340571	0.200746	0.335016
415	M35255	M35255.metabolites.txt	2-stearoylglycerophosphocholine*	Known	Lipid	0.0796982	-0.102795	-0.00232941	0.0365929	0.169782	0.140536	0.676316
416	M35257	M35257.metabolites.txt	2-linoleoylglycerophosphocholine*	Known	Lipid	-0.0700186	-0.027026	0.00116211	-0.0596103	-0.108199	0.132248	-0.432525
417	M35270	M35270.metabolites.txt	X-13496	Unknown		0.0621305	-0.077583	-0.139192	0.0498415	0.472429	0.0639786	0.669447
418	M35305	M35305.metabolites.txt	1-palmitoylglycerophosphoinositol*	Known	Lipid	0.0627083	-0.0985014	0.0973349	-0.0417069	-0.0202532	0.159947	0.0571118
419	M35320	M35320.xenobiotics.txt	catechol sulfate	Known	Xenobiotics	-0.0266472	-0.127897	-0.0153421	-0.100561	-0.116254	0.00717263	-0.158514
420	M35322	M35322.xenobiotics.txt	hydroquinone sulfate	Known	Xenobiotics	-0.0154781	0.053361	-0.0283436	-0.0370502		0.0214066	-0.0273494
421	M35326	M35326.metabolites.txt	X-13548	Unknown		-0.0319146	0.0459739	-0.0362312	-0.0115587	-0.0745409	-0.128111	0.0225503
422	M35327	M35327.metabolites.txt	X-13549	Unknown		-0.0709629	0.155185	0.0466153	-0.0332597	-1.09899	-0.727073	-0.6784
423	M35331	M35331.metabolites.txt	X-13553	Unknown		0.0203101	-0.087259	0.00476625	-0.110926	0.0618274	0.313694	0.129285
424	M35397	M35397.metabolites.txt	X-13619	Unknown		-0.0107424	0.0296306	-0.0763156	-0.0140071	-0.617854	-0.879086	-0.569891
425	M35431	M35431.metabolites.txt	2-methylbutyroylcarnitine	Known	Amino acid	0.0953792	0.387675	-0.0654589	0.048527	0.048504	0.152808	-0.251779
426	M35433	M35433.metabolites.txt	hydroxyisovaleroyl carnitine	Known	Amino acid	-0.0388175	0.171593	-0.113661	-0.0259743	0.111144	0.157683	0.932164
427	M35439	M35439.metabolites.txt	glutaroyl carnitine	Known	Amino acid	0.01122	-0.0680795	-0.0450973	0.0727368	0.237789	0.164905	0.228315
428	M35451	M35451.metabolites.txt	X-13658	Unknown		0.00529191	-0.00262759	-0.0034525	-0.00756533	-0.0434838	-0.0246417	0.0161905
429	M35464	M35464.metabolites.txt	X-13671	Unknown		-0.111913	-0.140069	0.0737176	-0.139358	-0.087039	-0.0488706	-1.02457
430	M35472	M35472.metabolites.txt	2-tetradecenoyl carnitine	Known	Lipid	0.00273349	-0.0649685	0.0737176	-0.0248579	0.0999795	0.0656311	0.0218706
431	M35527	M35527.metabolites.txt	4-hydroxyhippurate	Known	Xenobiotics	-0.0422207	-0.0737018	0.0377987	-0.0422234	0.171583	-0.0721832	0.393206
432	M35551	M35551.metabolites.txt	X-13741	Unknown		-0.0318436	-0.0701474	0.020662	-0.00637579	-0.0539865	-0.082506	0.0407138
433	M35626	M35626.metabolites.txt	1-myristoylglycerophosphocholine	Known	Lipid	-0.0211744	0.237286	-0.0220369	-0.00637579	0.154669	-0.231542	-0.443666
434	M35628	M35628.metabolites.txt	1-oleoylglycerophosphoethanolamine	Known	Lipid	-0.0284483	-0.0732684	-0.160669	-0.100025	-0.222978	-0.415077	0.170422
435	M35631	M35631.metabolites.txt	1-palmitoylglycerophosphoethanolamine	Known	Lipid	0.0671696	-0.0461183	-0.0347707	-0.100025	0.268239	0.181751	0.171304
436	M35635	M35635.metabolites.txt	3-(3-hydroxyphenyl)propionate	Known	Amino acid	0.0126646	-0.0461421	-0.036644	0.0564485	0.0218107	0.0401847	0.00374363
437	M35669	M35669.metabolites.txt	tetradecanedioate	Known	Lipid	0.0218267	-0.00479451	0.0298989	-0.0303152	-0.268803	-0.243036	0.208753
438	M35675	M35675.metabolites.txt	2-hydroxypalmitate	Known	Lipid	0.0187365	0.096912	-0.137649	-0.0494997	0.19541	0.249746	0.442934
439	M35678	M35678.metabolites.txt	hexadecanedioate	Known	Lipid	0.00983615	0.016326	0.00607084	-0.0695576	-0.201037	-0.106027	0.0564171
440	M35718	M35718.metabolites.txt	dihomo-linolenate (20:3n3 or n6)	Known	Lipid	0.0191363	-0.0156189	-0.0393039	-0.0596448	0.054809	0.271587	0.200135
441	M35754	M35754.metabolites.txt	X-13859	Unknown		-0.0193377	-0.0375164	0.00121464	0.0653469	0.134009	-0.125247	0.0926724
442	M35854	M35854.metabolites.txt	threitol	Known	Carbohydrate	0.0303058	0.00839819	0.0335582	-0.0730734	-0.0192997	-0.467475	-0.856351
443	M35977	M35977.metabolites.txt	X-14056	Unknown		0.0530498	0.0176151	-0.150878	-0.0192472	0.229527	0.351851	-0.369884
444	M35978	M35978.metabolites.txt	X-14057	Unknown		0.0309577	-0.13605	-0.0717042	-0.0656551	0.133032	0.144688	0.482272
445	M36009	M36009.metabolites.txt	X-14086	Unknown		-0.0262611	0.0720342	0.0628251	-0.0700617	0.102496	0.0301479	0.27369
446	M36095	M36095.xenobiotics.txt	thymol sulfate	Known	Xenobiotics	0.0341205	0.0139584	-0.0214287	-0.0191682	0.0127925	-0.0288692	-0.0804028
447	M36097	M36097.xenobiotics.txt	4-acetaminophen sulfate	Known	Xenobiotics	-0.0001345	-0.00468054	0.00297658	0.00121534	0.0171921	0.0142721	0.0038075
448	M36098	M36098.xenobiotics.txt	4-vinylphenol sulfate	Known	Xenobiotics	0.0947031	0.0213431	-0.0373338	-0.0078382	-0.0126772	-0.0583889	0.020874
449	M36099	M36099.xenobiotics.txt	4-ethylphenylsulfate	Known	Xenobiotics	-0.0604055	0.0130791	0.0154801	0.00809802	-0.281754	-0.408922	0.121483
450	M36103	M36103.metabolites.txt	p-cresol sulfate	Known	Amino acid	-0.0322	0.0130791	0.00466914	-0.0199407	-0.0372417	-0.0753234	-0.156087
451	M36115	M36115.metabolites.txt	X-14189--leucylalanine	Identified	Peptide	-0.0198036	0.0258022	-0.013197	-0.0174941	-0.0590231	-0.107326	-0.0296977
452	M36131	M36131.metabolites.txt	X-14205--alpha-glutamyltyrosine	Identified	Peptide	-0.0198383	-0.0150063	0.0713926	0.0436584	-0.00709395	0.108815	0.121806
453	M36134	M36134.metabolites.txt	X-14208--phenylalanylserine	Identified	Peptide	-0.0535484	-0.0523761	0.00351873	0.0423865	0.0563357	0.0868356	-0.227512
454	M36230	M36230.metabolites.txt	X-14304--leucylalanine	Identified	Peptide	-0.000444	0.0507268	-0.0347287	0.00141548	0.124484	0.0398411	0.0295302
455	M36300	M36300.metabolites.txt	X-14374	Unknown		-0.192686	-0.0308544	-0.0347287	0.0429338	0.149164	-0.0617765	-1.04801
456	M36376	M36376.metabolites.txt	X-14450--phenylalanylleucine	Identified	Peptide	0.093314	0.0108519	0.00460335	0.0214652	-0.0501975	-0.0872987	-0.0763564
457	M36399	M36399.metabolites.txt	X-14473	Unknown		0.0478833	0.0153672	0.0224528	-0.0103379	0.106944	0.111827	0.0615579
458	M36468	M36468.metabolites.txt	X-14541	Unknown		0.0285748	0.0113588	-0.0286236	-0.0105448	-0.0705678	-0.0094067	-0.248907
459	M36515	M36515.metabolites.txt	X-14588	Unknown		-0.563951	-0.0704709	0.167446	0.340937	-0.305288	0.220095	-0.0252198
460	M36552	M36552.metabolites.txt	X-14625	Unknown		-0.010619	-0.16664	0.0385298	-0.0153164	-0.269197	-0.432468	0.189381
461	M36553	M36553.metabolites.txt	X-14626	Unknown		0.00950734	0.00183049	-0.000275063	-0.04057	-0.514039	-0.57113	-0.0944181
462	M36559	M36559.metabolites.txt	X-14632	Unknown		0.0549844	0.0142295	0.00477509	-0.00385469	0.155884	0.14038	0.378384
463	M36585	M36585.metabolites.txt	X-14658	Unknown		-0.0378012	0.0457287	-0.00198077	0.0130432	-0.197484	0.00545893	-0.202651
464	M36589	M36589.metabolites.txt	X-14662	Unknown		-0.006415	-0.0612345	0.00218507	0.0171764	-0.0878346	0.14038	0.103434
465	M36673	M36673.metabolites.txt	X-14745	Unknown		0.0306792	0.104531	0.049489	0.0171764	-0.343261	-0.505638	-0.289409
466	M36738	M36738.metabolites.txt	gamma-glutamylglutamate	Known	Peptide	-0.0150001	0.0224041	0.00795017	-0.0635371	-0.104218	0.05221	0.199674
467	M36754	M36754.metabolites.txt	octadecanedioate	Known	Lipid	0.139544	0.0255405	0.00060924	-0.139841	-0.401607	-0.32164	0.00615389
468	M36756	M36756.metabolites.txt	leucylleucine	Known	Peptide	0.00787376	0.237921	0.0140698	0.00729978	-0.292152	-0.292499	-0.0039419
469	M36776	M36776.metabolites.txt	7-alpha-hydroxy-3-oxo-4-cholestenoate (7-Hoca)	Known	Lipid	-0.0591647	0.157448	0.00308481	0.0677173	-0.799441	-0.573991	-0.125918
470	M36802	M36802.metabolites.txt	n-Butyl Oleate	Known	Lipid	0.0127017	-0.262959	0.0502508	0.00352096	0.438613	0.00287107	-0.402886
471	M36808	M36808.metabolites.txt	dimethylarginine (SDMA + ADMA)	Known	Amino acid	-0.0288651	-0.197263	-0.0350288	-0.100027	-0.220832	-0.462095	0.527586
472	M36850	M36850.metabolites.txt	taurolithocholate 3-sulfate	Known	Lipid	0.0459985	-0.138605	0.0143794	-0.00611398	-0.284874	-0.146345	-0.0018514
473	M37004	M37004.metabolites.txt	X-14977--vanillin	Identified	Xenobiotics	0.00762359	0.025673	0.0318279	0.121504	0.0911089	0.21762	-0.293767
474	M37058	M37058.metabolites.txt	succinylcarnitine	Known	Energy	0.0494613	0.0947113	-0.0322544	-0.0101753	-0.170498	-0.26991	0.419791
475	M37097	M37097.metabolites.txt	tryptophan betaine	Known	Amino acid	-0.0255046	0.00992973	0.00245058	0.0222209	0.0561878	0.0141091	-0.0190857
476	M37104	M37104.metabolites.txt	cyclo(leu-pro)	Known	Peptide	0.0721592	0.0312557	0.00403315	0.000356125	-0.165501	-0.0737458	0.0280214
477	M37112	M37112.metabolites.txt	chiro-inositol	Known	Lipid	-0.0175343	0.00649728	0.00147446	0.0114882	0.0196316	0.0492544	-0.0070088
478	M37190	M37190.metabolites.txt	5alpha-androstan-3beta,17beta-diol disulfate	Known	Lipid	-0.0070667	0.0152703	-0.00670839	0.0301149	-0.155426	-0.154803	0.1029
479	M37202	M37202.metabolites.txt	4-androsten-3beta,17beta-diol disulfate 1*	Known	Lipid	-0.0017039	-0.0628003	0.00889563	-0.0162324	-0.240808	-0.141452	-0.221211
480	M37203	M37203.metabolites.txt	4-androsten-3beta,17beta-diol disulfate 2*	Known	Lipid	0.0107292	-0.308984	-0.00564096	-0.0162324	-0.097121	-0.103762	-0.0789365
481	M37253	M37253.metabolites.txt	2-hydroxyglutarate	Known	Lipid	0.0130589	-0.174155	0.0167362	0.02645	0.163821	0.123394	0.21824
482	M37459	M37459.metabolites.txt	ergothioneine	Known	Xenobiotics	0.0235012	0.0490077	0.012891	-0.0483363	-0.207569	-0.195991	-0.0399788
483	M37506	M37506.metabolites.txt	palmitoyl sphingomyelin	Known	Lipid	0.0734662	-0.290501	-0.0281299	-0.0850596	0.577727	0.206519	-0.176306
484	M38150	M38150.metabolites.txt	phenylalanylphenylalanine	Known	Peptide	0.0169467	0.0197924	-0.00992728	-0.0965707	0.51946	0.637874	0.222981
485	M38178	M38178.metabolites.txt	cis-4-decenoyl carnitine	Known	Lipid	0.0600949	-0.0701602	-0.0284243	-0.0150699	0.213475	0.398698	0.140954
486	M38768	M38768.metabolites.txt	15-methylpalmitate (isobar with 2-methylpalmitate)	Known	Lipid	0.0464744	0.0580028	-0.0206777	0.0199239	-0.163773	0.278326	0.209067

## Sheet: TableS4 Significant metabilites
MR analysis and sensitive results of the associations between serum metabolites and the risk of outcomes
PAD ---kynurenine
Detailed information on selected single nucleotide polymorphisms
SNP	effect_allele.exposure	other_allele.exposure	effect_allele.outcome	other_allele.outcome	beta.exposure	beta.outcome	eaf.exposure	eaf.outcome	remove	palindromic	ambiguous	id.outcome	chr	pos	se.outcome	samplesize.outcome	pval.outcome	outcome	proxy.outcome	target_snp.outcome	proxy_snp.outcome	target_a1.outcome	target_a2.outcome	proxy_a1.outcome	proxy_a2.outcome	originalname.outcome	outcome.deprecated	mr_keep.outcome	data_source.outcome	se.exposure	pval.exposure	samplesize.exposure	exposure	mr_keep.exposure	pval_origin.exposure	id.exposure	action	mr_keep	R2	F
rs10085935	T	C	T	C	-0.0103	-0.0298	0.3782	0.3614	FALSE	FALSE	FALSE	finn-b-I9_PAD_EXNONE	8	39806267	0.0191		0.1176	Peripheral artery disease (no controls excluded) || id:finn-b-I9_PAD_EXNONE	FALSE	rs10085935	rs10085935					Peripheral artery disease (no controls excluded)	Peripheral artery disease (no controls excluded) || ||	TRUE	igd	0.0017	3.326e-09	7368	M15140.metal.pos.txt.gz	TRUE	reported	vRzhGV	2	TRUE	0.00495757	36.6994
rs10857319	T	C	T	C	-0.0086	0.0227	0.3481	0.4735	FALSE	FALSE	FALSE	finn-b-I9_PAD_EXNONE	4	159729794	0.0184		0.2172	Peripheral artery disease (no controls excluded) || id:finn-b-I9_PAD_EXNONE	FALSE	rs10857319	rs10857319					Peripheral artery disease (no controls excluded)	Peripheral artery disease (no controls excluded) || ||	TRUE	igd	0.0017	9.451e-07	7368	M15140.metal.pos.txt.gz	TRUE	reported	vRzhGV	2	TRUE	0.00346133	25.5847
rs10937762	A	G	A	G	0.0078	-0.0023	0.5679	0.5551	FALSE	FALSE	FALSE	finn-b-I9_PAD_EXNONE	4	6918679	0.0185		0.9016	Peripheral artery disease (no controls excluded) || id:finn-b-I9_PAD_EXNONE	FALSE	rs10937762	rs10937762					Peripheral artery disease (no controls excluded)	Peripheral artery disease (no controls excluded) || ||	TRUE	igd	0.0018	8.16e-06	7368	M15140.metal.pos.txt.gz	TRUE	reported	vRzhGV	2	TRUE	0.00254208	18.7727
rs11057695	T	C	T	C	0.0206	0.0308	0.0566	0.1005	FALSE	FALSE	FALSE	finn-b-I9_PAD_EXNONE	12	125083336	0.0307		0.3155	Peripheral artery disease (no controls excluded) || id:finn-b-I9_PAD_EXNONE	FALSE	rs11057695	rs11057695					Peripheral artery disease (no controls excluded)	Peripheral artery disease (no controls excluded) || ||	TRUE	igd	0.0046	8.027e-06	7368	M15140.metal.pos.txt.gz	TRUE	reported	vRzhGV	2	TRUE	0.00271449	20.0494
rs11162752	A	G	A	G	-0.0077	-0.0259	0.5972	0.631	FALSE	FALSE	FALSE	finn-b-I9_PAD_EXNONE	1	80060337	0.019		0.1735	Peripheral artery disease (no controls excluded) || id:finn-b-I9_PAD_EXNONE	FALSE	rs11162752	rs11162752					Peripheral artery disease (no controls excluded)	Peripheral artery disease (no controls excluded) || ||	TRUE	igd	0.0017	8.076e-06	7368	M15140.metal.pos.txt.gz	TRUE	reported	vRzhGV	2	TRUE	0.00277668	20.51
rs11593042	A	T	A	T	0.0151	0.0279	0.0919	0.05139	FALSE	TRUE	FALSE	finn-b-I9_PAD_EXNONE	10	6933467	0.042		0.5055	Peripheral artery disease (no controls excluded) || id:finn-b-I9_PAD_EXNONE	FALSE	rs11593042	rs11593042					Peripheral artery disease (no controls excluded)	Peripheral artery disease (no controls excluded) || ||	TRUE	igd	0.0033	4.545e-06	7368	M15140.metal.pos.txt.gz	TRUE	reported	vRzhGV	2	TRUE	0.00283364	20.9319
rs11646849	A	G	A	G	-0.0086	-0.0249	0.5005	0.5289	FALSE	FALSE	FALSE	finn-b-I9_PAD_EXNONE	16	82817251	0.0183		0.1743	Peripheral artery disease (no controls excluded) || id:finn-b-I9_PAD_EXNONE	FALSE	rs11646849	rs11646849					Peripheral artery disease (no controls excluded)	Peripheral artery disease (no controls excluded) || ||	TRUE	igd	0.0017	6.403e-07	7368	M15140.metal.pos.txt.gz	TRUE	reported	vRzhGV	2	TRUE	0.00346133	25.5847
rs12082398	T	C	T	C	0.0117	-0.0066	0.5855	0.5385	FALSE	FALSE	FALSE	finn-b-I9_PAD_EXNONE	1	25234781	0.0185		0.719201	Peripheral artery disease (no controls excluded) || id:finn-b-I9_PAD_EXNONE	FALSE	rs12082398	rs12082398					Peripheral artery disease (no controls excluded)	Peripheral artery disease (no controls excluded) || ||	TRUE	igd	0.0024	9.332e-07	7368	M15140.metal.pos.txt.gz	TRUE	reported	vRzhGV	2	TRUE	0.00321515	23.7592
rs12490394	T	G	T	G	0.0084	-0.0048	0.4967	0.5551	FALSE	FALSE	FALSE	finn-b-I9_PAD_EXNONE	3	5496096	0.0188		0.8002	Peripheral artery disease (no controls excluded) || id:finn-b-I9_PAD_EXNONE	FALSE	rs12490394	rs12490394					Peripheral artery disease (no controls excluded)	Peripheral artery disease (no controls excluded) || ||	TRUE	igd	0.0019	8.014e-06	7368	M15140.metal.pos.txt.gz	TRUE	reported	vRzhGV	2	TRUE	0.00264576	19.5404
rs12802337	A	G	A	G	-0.0161	-0.0216	0.0776	0.06623	FALSE	FALSE	FALSE	finn-b-I9_PAD_EXNONE	11	55531892	0.0376		0.5661	Peripheral artery disease (no controls excluded) || id:finn-b-I9_PAD_EXNONE	FALSE	rs12802337	rs12802337					Peripheral artery disease (no controls excluded)	Peripheral artery disease (no controls excluded) || ||	TRUE	igd	0.0036	5.952e-06	7368	M15140.metal.pos.txt.gz	TRUE	reported	vRzhGV	2	TRUE	0.0027072	19.9953
rs12937634	T	C	T	C	-0.0082	-0.0421	0.5397	0.5147	FALSE	FALSE	FALSE	finn-b-I9_PAD_EXNONE	17	47444442	0.0184		0.0219599	Peripheral artery disease (no controls excluded) || id:finn-b-I9_PAD_EXNONE	FALSE	rs12937634	rs12937634					Peripheral artery disease (no controls excluded)	Peripheral artery disease (no controls excluded) || ||	TRUE	igd	0.0017	2.279e-06	7368	M15140.metal.pos.txt.gz	TRUE	reported	vRzhGV	2	TRUE	0.00314783	23.2601
rs1426134	C	G	C	G	-0.0081	-0.0151	0.3715	0.3484	FALSE	TRUE	FALSE	finn-b-I9_PAD_EXNONE	4	14179729	0.0192		0.4321	Peripheral artery disease (no controls excluded) || id:finn-b-I9_PAD_EXNONE	FALSE	rs1426134	rs1426134					Peripheral artery disease (no controls excluded)	Peripheral artery disease (no controls excluded) || ||	TRUE	igd	0.0017	3.837e-06	7368	M15140.metal.pos.txt.gz	TRUE	reported	vRzhGV	2	TRUE	0.00307175	22.6963
rs1496635	A	C	A	C	-0.0091	0.0211	0.3407	0.3512	FALSE	FALSE	FALSE	finn-b-I9_PAD_EXNONE	19	31692461	0.0192		0.2727	Peripheral artery disease (no controls excluded) || id:finn-b-I9_PAD_EXNONE	FALSE	rs1496635	rs1496635					Peripheral artery disease (no controls excluded)	Peripheral artery disease (no controls excluded) || ||	TRUE	igd	0.0018	2.123e-07	7368	M15140.metal.pos.txt.gz	TRUE	reported	vRzhGV	2	TRUE	0.00345688	25.5517
rs16924894	A	T	A	T	0.0814	0.0407	0.024	0.02716	FALSE	TRUE	FALSE	finn-b-I9_PAD_EXNONE	10	24845525	0.0559		0.4666	Peripheral artery disease (no controls excluded) || id:finn-b-I9_PAD_EXNONE	FALSE	rs16924894	rs16924894					Peripheral artery disease (no controls excluded)	Peripheral artery disease (no controls excluded) || ||	TRUE	igd	0.0146	2.329e-08	1764	M15140.metal.pos.txt.gz	TRUE	reported	vRzhGV	2	TRUE	0.0173164	31.0492
rs16974854	T	C	T	C	-0.0234	0.0339	0.038	0.05253	FALSE	FALSE	FALSE	finn-b-I9_PAD_EXNONE	17	68029032	0.0413		0.4117	Peripheral artery disease (no controls excluded) || id:finn-b-I9_PAD_EXNONE	FALSE	rs16974854	rs16974854					Peripheral artery disease (no controls excluded)	Peripheral artery disease (no controls excluded) || ||	TRUE	igd	0.0048	1.151e-06	7368	M15140.metal.pos.txt.gz	TRUE	reported	vRzhGV	2	TRUE	0.00321515	23.7592
rs17630235	A	G	A	G	0.0131	0.0739	0.4183	0.3805	FALSE	FALSE	FALSE	finn-b-I9_PAD_EXNONE	12	112591686	0.0189		9.05691e-05	Peripheral artery disease (no controls excluded) || id:finn-b-I9_PAD_EXNONE	FALSE	rs17630235	rs17630235					Peripheral artery disease (no controls excluded)	Peripheral artery disease (no controls excluded) || ||	TRUE	igd	0.0017	3.411e-14	7368	M15140.metal.pos.txt.gz	TRUE	reported	vRzhGV	2	TRUE	0.00799483	59.3645
rs21327	A	G	A	G	0.0095	0.0157	0.286	0.3275	FALSE	FALSE	FALSE	finn-b-I9_PAD_EXNONE	1	146528521	0.0195		0.421	Peripheral artery disease (no controls excluded) || id:finn-b-I9_PAD_EXNONE	FALSE	rs21327	rs21327					Peripheral artery disease (no controls excluded)	Peripheral artery disease (no controls excluded) || ||	TRUE	igd	0.0018	1.245e-07	7368	M15140.metal.pos.txt.gz	TRUE	reported	vRzhGV	2	TRUE	0.00376629	27.8474
rs2320536	T	C	T	C	0.0081	-0.0203	0.4131	0.481	FALSE	FALSE	FALSE	finn-b-I9_PAD_EXNONE	4	140801676	0.0184		0.2716	Peripheral artery disease (no controls excluded) || id:finn-b-I9_PAD_EXNONE	FALSE	rs2320536	rs2320536					Peripheral artery disease (no controls excluded)	Peripheral artery disease (no controls excluded) || ||	TRUE	igd	0.0017	3.322e-06	7368	M15140.metal.pos.txt.gz	TRUE	reported	vRzhGV	2	TRUE	0.00307175	22.6963
rs2375475	T	C	T	C	-0.0084	-0.0082	0.3236	0.4184	FALSE	FALSE	FALSE	finn-b-I9_PAD_EXNONE	1	65211843	0.0186		0.658901	Peripheral artery disease (no controls excluded) || id:finn-b-I9_PAD_EXNONE	FALSE	rs2375475	rs2375475					Peripheral artery disease (no controls excluded)	Peripheral artery disease (no controls excluded) || ||	TRUE	igd	0.0017	1.414e-06	7368	M15140.metal.pos.txt.gz	TRUE	reported	vRzhGV	2	TRUE	0.00330274	24.4086
rs2491294	A	G	A	G	-0.01	0.0171	0.31	0.3468	FALSE	FALSE	FALSE	finn-b-I9_PAD_EXNONE	1	88302604	0.0193		0.3749	Peripheral artery disease (no controls excluded) || id:finn-b-I9_PAD_EXNONE	FALSE	rs2491294	rs2491294					Peripheral artery disease (no controls excluded)	Peripheral artery disease (no controls excluded) || ||	TRUE	igd	0.002	5.733e-07	5604	M15140.metal.pos.txt.gz	TRUE	reported	vRzhGV	2	TRUE	0.00444129	24.9911
rs2651516	T	C	T	C	0.008	0.0013	0.6585	0.6845	FALSE	FALSE	FALSE	finn-b-I9_PAD_EXNONE	15	53302309	0.0198		0.9481	Peripheral artery disease (no controls excluded) || id:finn-b-I9_PAD_EXNONE	FALSE	rs2651516	rs2651516					Peripheral artery disease (no controls excluded)	Peripheral artery disease (no controls excluded) || ||	TRUE	igd	0.0017	4.303e-06	7368	M15140.metal.pos.txt.gz	TRUE	reported	vRzhGV	2	TRUE	0.0029966	22.1393
rs3184504	T	C	T	C	0.0149	0.0742	0.4851	0.4088	FALSE	FALSE	FALSE	finn-b-I9_PAD_EXNONE	12	111884608	0.0186		6.78203e-05	Peripheral artery disease (no controls excluded) || id:finn-b-I9_PAD_EXNONE	FALSE	rs3184504	rs3184504					Peripheral artery disease (no controls excluded)	Peripheral artery disease (no controls excluded) || ||	TRUE	igd	0.0017	6.046e-18	7368	M15140.metal.pos.txt.gz	TRUE	reported	vRzhGV	2	TRUE	0.0103186	76.7992
rs3788706	A	G	A	G	-0.0117	0.019	0.1302	0.113	FALSE	FALSE	FALSE	finn-b-I9_PAD_EXNONE	22	46869170	0.0291		0.5126	Peripheral artery disease (no controls excluded) || id:finn-b-I9_PAD_EXNONE	FALSE	rs3788706	rs3788706					Peripheral artery disease (no controls excluded)	Peripheral artery disease (no controls excluded) || ||	TRUE	igd	0.0026	6.102e-06	7368	M15140.metal.pos.txt.gz	TRUE	reported	vRzhGV	2	TRUE	0.00274084	20.2445
rs3789978	A	G	A	G	0.0123	0.0032	0.8469	0.8224	FALSE	FALSE	FALSE	finn-b-I9_PAD_EXNONE	12	32947193	0.0239		0.8935	Peripheral artery disease (no controls excluded) || id:finn-b-I9_PAD_EXNONE	FALSE	rs3789978	rs3789978					Peripheral artery disease (no controls excluded)	Peripheral artery disease (no controls excluded) || ||	TRUE	igd	0.0025	1.318e-06	7368	M15140.metal.pos.txt.gz	TRUE	reported	vRzhGV	2	TRUE	0.00327458	24.1998
rs3809198	A	C	A	C	0.0554	0.0868	0.0199	0.009311	FALSE	FALSE	FALSE	finn-b-I9_PAD_EXNONE	12	96883306	0.0971		0.371	Peripheral artery disease (no controls excluded) || id:finn-b-I9_PAD_EXNONE	FALSE	rs3809198	rs3809198					Peripheral artery disease (no controls excluded)	Peripheral artery disease (no controls excluded) || ||	TRUE	igd	0.012	4.281e-06	1764	M15140.metal.pos.txt.gz	TRUE	reported	vRzhGV	2	TRUE	0.0119383	21.2894
rs4820242	A	G	A	G	-0.0085	0.0183	0.6201	0.5447	FALSE	FALSE	FALSE	finn-b-I9_PAD_EXNONE	22	36982675	0.0184		0.3217	Peripheral artery disease (no controls excluded) || id:finn-b-I9_PAD_EXNONE	FALSE	rs4820242	rs4820242					Peripheral artery disease (no controls excluded)	Peripheral artery disease (no controls excluded) || ||	TRUE	igd	0.0017	9.026e-07	7368	M15140.metal.pos.txt.gz	TRUE	reported	vRzhGV	2	TRUE	0.00338158	24.9932
rs511797	A	C	A	C	0.012	0.042	0.1261	0.1406	FALSE	FALSE	FALSE	finn-b-I9_PAD_EXNONE	11	95895139	0.0265		0.1135	Peripheral artery disease (no controls excluded) || id:finn-b-I9_PAD_EXNONE	FALSE	rs511797	rs511797					Peripheral artery disease (no controls excluded)	Peripheral artery disease (no controls excluded) || ||	TRUE	igd	0.0026	3.774e-06	7368	M15140.metal.pos.txt.gz	TRUE	reported	vRzhGV	2	TRUE	0.00288279	21.296
rs6575634	T	C	T	C	-0.0158	-0.0193	0.6184	0.6482	FALSE	FALSE	FALSE	finn-b-I9_PAD_EXNONE	14	98248954	0.0192		0.3143	Peripheral artery disease (no controls excluded) || id:finn-b-I9_PAD_EXNONE	FALSE	rs6575634	rs6575634					Peripheral artery disease (no controls excluded)	Peripheral artery disease (no controls excluded) || ||	TRUE	igd	0.0035	4.845e-06	1764	M15140.metal.pos.txt.gz	TRUE	reported	vRzhGV	2	TRUE	0.0114207	20.3557
rs669764	T	C	T	C	-0.0078	-0.008	0.3176	0.3847	FALSE	FALSE	FALSE	finn-b-I9_PAD_EXNONE	1	78691660	0.0188		0.6694	Peripheral artery disease (no controls excluded) || id:finn-b-I9_PAD_EXNONE	FALSE	rs669764	rs669764					Peripheral artery disease (no controls excluded)	Peripheral artery disease (no controls excluded) || ||	TRUE	igd	0.0018	7.726e-06	7368	M15140.metal.pos.txt.gz	TRUE	reported	vRzhGV	2	TRUE	0.00254208	18.7727
rs6770323	T	C	T	C	-0.008	-0.0167	0.4299	0.4904	FALSE	FALSE	FALSE	finn-b-I9_PAD_EXNONE	3	161850410	0.0184		0.3649	Peripheral artery disease (no controls excluded) || id:finn-b-I9_PAD_EXNONE	FALSE	rs6770323	rs6770323					Peripheral artery disease (no controls excluded)	Peripheral artery disease (no controls excluded) || ||	TRUE	igd	0.0017	3.331e-06	7368	M15140.metal.pos.txt.gz	TRUE	reported	vRzhGV	2	TRUE	0.0029966	22.1393
rs6815057	A	G	A	G	0.0085	0.0144	0.5786	0.5586	FALSE	FALSE	FALSE	finn-b-I9_PAD_EXNONE	4	97782257	0.0185		0.437	Peripheral artery disease (no controls excluded) || id:finn-b-I9_PAD_EXNONE	FALSE	rs6815057	rs6815057					Peripheral artery disease (no controls excluded)	Peripheral artery disease (no controls excluded) || ||	TRUE	igd	0.0017	1.117e-06	7368	M15140.metal.pos.txt.gz	TRUE	reported	vRzhGV	2	TRUE	0.00338158	24.9932
rs6946693	T	G	T	G	0.0102	-0.006	0.7069	0.7383	FALSE	FALSE	FALSE	finn-b-I9_PAD_EXNONE	7	70153068	0.021		0.776499	Peripheral artery disease (no controls excluded) || id:finn-b-I9_PAD_EXNONE	FALSE	rs6946693	rs6946693					Peripheral artery disease (no controls excluded)	Peripheral artery disease (no controls excluded) || ||	TRUE	igd	0.0023	9.181e-06	7368	M15140.metal.pos.txt.gz	TRUE	reported	vRzhGV	2	TRUE	0.00266218	19.662
rs739744	T	C	T	C	-0.0082	-0.0618	0.5529	0.6614	FALSE	FALSE	FALSE	finn-b-I9_PAD_EXNONE	12	113185462	0.0194		0.001461	Peripheral artery disease (no controls excluded) || id:finn-b-I9_PAD_EXNONE	FALSE	rs739744	rs739744					Peripheral artery disease (no controls excluded)	Peripheral artery disease (no controls excluded) || ||	TRUE	igd	0.0017	1.876e-06	7368	M15140.metal.pos.txt.gz	TRUE	reported	vRzhGV	2	TRUE	0.00314783	23.2601
rs7548008	A	G	A	G	0.016	0.0238	0.504	0.5029	FALSE	FALSE	FALSE	finn-b-I9_PAD_EXNONE	1	43202095	0.0184		0.1941	Peripheral artery disease (no controls excluded) || id:finn-b-I9_PAD_EXNONE	FALSE	rs7548008	rs7548008					Peripheral artery disease (no controls excluded)	Peripheral artery disease (no controls excluded) || ||	TRUE	igd	0.0035	3.564e-06	1764	M15140.metal.pos.txt.gz	TRUE	reported	vRzhGV	2	TRUE	0.0117082	20.8743
rs759507	T	C	T	C	0.008	0.014	0.366	0.3319	FALSE	FALSE	FALSE	finn-b-I9_PAD_EXNONE	2	50754813	0.0195		0.474	Peripheral artery disease (no controls excluded) || id:finn-b-I9_PAD_EXNONE	FALSE	rs759507	rs759507					Peripheral artery disease (no controls excluded)	Peripheral artery disease (no controls excluded) || ||	TRUE	igd	0.0018	5.176e-06	7368	M15140.metal.pos.txt.gz	TRUE	reported	vRzhGV	2	TRUE	0.00267376	19.7477
rs7619096	A	C	A	C	0.008	0.0039	0.6886	0.7242	FALSE	FALSE	FALSE	finn-b-I9_PAD_EXNONE	3	84199075	0.0205		0.8494	Peripheral artery disease (no controls excluded) || id:finn-b-I9_PAD_EXNONE	FALSE	rs7619096	rs7619096					Peripheral artery disease (no controls excluded)	Peripheral artery disease (no controls excluded) || ||	TRUE	igd	0.0017	4.916e-06	7368	M15140.metal.pos.txt.gz	TRUE	reported	vRzhGV	2	TRUE	0.0029966	22.1393
rs7619568	A	G	A	G	0.0177	0.0055	0.94	0.92807	FALSE	FALSE	FALSE	finn-b-I9_PAD_EXNONE	3	191433799	0.0355		0.8757	Peripheral artery disease (no controls excluded) || id:finn-b-I9_PAD_EXNONE	FALSE	rs7619568	rs7619568					Peripheral artery disease (no controls excluded)	Peripheral artery disease (no controls excluded) || ||	TRUE	igd	0.004	9.527e-06	7368	M15140.metal.pos.txt.gz	TRUE	reported	vRzhGV	2	TRUE	0.00265048	19.5753
rs7843776	T	C	T	C	-0.0084	-0.012	0.4038	0.3257	FALSE	FALSE	FALSE	finn-b-I9_PAD_EXNONE	8	75008787	0.0197		0.5413	Peripheral artery disease (no controls excluded) || id:finn-b-I9_PAD_EXNONE	FALSE	rs7843776	rs7843776					Peripheral artery disease (no controls excluded)	Peripheral artery disease (no controls excluded) || ||	TRUE	igd	0.0019	7.409e-06	7368	M15140.metal.pos.txt.gz	TRUE	reported	vRzhGV	2	TRUE	0.00264576	19.5404
rs7906282	T	G	T	G	0.0094	0.0158	0.3095	0.234	FALSE	FALSE	FALSE	finn-b-I9_PAD_EXNONE	10	19083596	0.0217		0.465799	Peripheral artery disease (no controls excluded) || id:finn-b-I9_PAD_EXNONE	FALSE	rs7906282	rs7906282					Peripheral artery disease (no controls excluded)	Peripheral artery disease (no controls excluded) || ||	TRUE	igd	0.0018	8.1e-08	7368	M15140.metal.pos.txt.gz	TRUE	reported	vRzhGV	2	TRUE	0.00368771	27.2642
rs8051149	A	G	A	G	0.0258	0.0446	0.2127	0.2278	FALSE	FALSE	FALSE	finn-b-I9_PAD_EXNONE	16	87878822	0.0219		0.0417004	Peripheral artery disease (no controls excluded) || id:finn-b-I9_PAD_EXNONE	FALSE	rs8051149	rs8051149					Peripheral artery disease (no controls excluded)	Peripheral artery disease (no controls excluded) || ||	TRUE	igd	0.0025	9.073e-26	7368	M15140.metal.pos.txt.gz	TRUE	reported	vRzhGV	2	TRUE	0.0142488	106.473
rs886125	A	G	A	G	0.0082	0.027	0.463	0.4389	FALSE	FALSE	FALSE	finn-b-I9_PAD_EXNONE	12	111365324	0.0185		0.1445	Peripheral artery disease (no controls excluded) || id:finn-b-I9_PAD_EXNONE	FALSE	rs886125	rs886125					Peripheral artery disease (no controls excluded)	Peripheral artery disease (no controls excluded) || ||	TRUE	igd	0.0017	1.855e-06	7368	M15140.metal.pos.txt.gz	TRUE	reported	vRzhGV	2	TRUE	0.00314783	23.2601
rs9533582	A	G	A	G	-0.0222	-0.0106	0.0351	0.04474	FALSE	FALSE	FALSE	finn-b-I9_PAD_EXNONE	13	44250866	0.0445		0.8124	Peripheral artery disease (no controls excluded) || id:finn-b-I9_PAD_EXNONE	FALSE	rs9533582	rs9533582					Peripheral artery disease (no controls excluded)	Peripheral artery disease (no controls excluded) || ||	TRUE	igd	0.005	9.996e-06	7368	M15140.metal.pos.txt.gz	TRUE	reported	vRzhGV	2	TRUE	0.00266843	19.7082
rs9857268	A	G	A	G	0.008	-0.0034	0.411	0.4189	FALSE	FALSE	FALSE	finn-b-I9_PAD_EXNONE	3	83398721	0.0186		0.853	Peripheral artery disease (no controls excluded) || id:finn-b-I9_PAD_EXNONE	FALSE	rs9857268	rs9857268					Peripheral artery disease (no controls excluded)	Peripheral artery disease (no controls excluded) || ||	TRUE	igd	0.0017	3.072e-06	7368	M15140.metal.pos.txt.gz	TRUE	reported	vRzhGV	2	TRUE	0.0029966	22.1393
Sensitive results
id.exposure	id.outcome	outcome	exposure	method	nsnp	b	se	pval	lo_ci	up_ci	or	or_lci95	or_uci95	estimate
kynurenine	finn-b-I9_PAD_EXNONE	Peripheral artery disease (no controls excluded) || id:finn-b-I9_PAD_EXNONE	M15140.metal.pos.txt.gz	Inverse variance weighted	43	1.26623	0.307074	3.73139e-05	0.664359	1.86809	3.54744	1.94325	6.47592	3.55 (1.94- 6.48)
kynurenine	finn-b-I9_PAD_EXNONE	Peripheral artery disease (no controls excluded) || id:finn-b-I9_PAD_EXNONE	M15140.metal.pos.txt.gz	Weighted median	43	1.26945	0.414093	0.00217225	0.457827	2.08107	3.55889	1.58064	8.01306	3.56 (1.58- 8.01)
kynurenine	finn-b-I9_PAD_EXNONE	Peripheral artery disease (no controls excluded) || id:finn-b-I9_PAD_EXNONE	M15140.metal.pos.txt.gz	MR Egger	43	1.15928	0.651495	0.0825849	-0.117648	2.43621	3.18764	0.889009	11.4297	3.19 (0.89-11.43)
kynurenine	finn-b-I9_PAD_EXNONE	Peripheral artery disease (no controls excluded) || id:finn-b-I9_PAD_EXNONE	M15140.metal.pos.txt.gz	Simple mode	43	1.37524	0.831943	0.105778	-0.255368	3.00585	3.95603	0.774632	20.2033	3.96 (0.77-20.20)
kynurenine	finn-b-I9_PAD_EXNONE	Peripheral artery disease (no controls excluded) || id:finn-b-I9_PAD_EXNONE	M15140.metal.pos.txt.gz	Weighted mode	43	1.20351	0.545749	0.0329641	0.133846	2.27318	3.3318	1.14322	9.71025	3.33 (1.14- 9.71)
id.exposure	id.outcome	outcome	exposure	nsnp	b_Inverse variance weighted	se_Inverse variance weighted	pval_Inverse variance weighted	b_Weighted median	se_Weighted median	pval_Weighted median	b_MR Egger	se_MR Egger	pval_MR Egger	Q_MR Egger	Q_df_MR Egger	Q_pval_MR Egger	Q_Inverse variance weighted	Q_df_Inverse variance weighted	Q_pval_Inverse variance weighted	egger_intercept	se	pval
kynurenine	finn-b-I9_PAD_EXNONE	Peripheral artery disease (no controls excluded) || id:finn-b-I9_PAD_EXNONE	M15140.metal.pos.txt.gz	43	1.26623	0.307074	3.73e-05	1.26945	0.414093	0.00217225	1.15928	0.651495	0.0825849	56.244	41	0.0567624	56.2918	42	0.069178	0.0014746	0.00789616	0.852778
Appendicular lean mass--pentadecanoate (15:0)
Detailed information on selected single nucleotide polymorphisms
SNP	effect_allele.exposure	other_allele.exposure	effect_allele.outcome	other_allele.outcome	beta.exposure	beta.outcome	eaf.exposure	eaf.outcome	remove	palindromic	ambiguous	id.outcome	chr	pos	se.outcome	samplesize.outcome	pval.outcome	outcome	originalname.outcome	outcome.deprecated	mr_keep.outcome	data_source.outcome	se.exposure	pval.exposure	samplesize.exposure	exposure	mr_keep.exposure	pval_origin.exposure	id.exposure	action	mr_keep	R2	F
rs10509840	A	G	A	G	-0.0119	0.0021	0.6879	0.7441	FALSE	FALSE	FALSE	ebi-a-GCST90000025	10	109373772	0.0022	450243	0.3293	Appendicular lean mass || id:ebi-a-GCST90000025	Appendicular lean mass	Appendicular lean mass || ||	TRUE	igd	0.0026	4.225e-06	7063	M01361.metal.pos.txt.gz	TRUE	reported	VCnXO4	2	TRUE	0.00295714	20.9423
rs11036893	T	C	T	C	-0.013	0.0042	0.3592	0.3667	FALSE	FALSE	FALSE	ebi-a-GCST90000025	11	42466106	0.002	450243	0.0322099	Appendicular lean mass || id:ebi-a-GCST90000025	Appendicular lean mass	Appendicular lean mass || ||	TRUE	igd	0.0025	3.005e-07	7063	M01361.metal.pos.txt.gz	TRUE	reported	VCnXO4	2	TRUE	0.0038138	27.0323
rs11245200	T	C	T	C	0.018	-0.0041	0.1119	0.1082	FALSE	FALSE	FALSE	ebi-a-GCST90000025	10	126182752	0.0031	450243	0.1804	Appendicular lean mass || id:ebi-a-GCST90000025	Appendicular lean mass	Appendicular lean mass || ||	TRUE	igd	0.004	8.941e-06	7063	M01361.metal.pos.txt.gz	TRUE	reported	VCnXO4	2	TRUE	0.00285886	20.2443
rs11791164	T	G	T	G	0.0196	-0.005	0.0803	0.1027	FALSE	FALSE	FALSE	ebi-a-GCST90000025	9	38285271	0.0031	450243	0.1098	Appendicular lean mass || id:ebi-a-GCST90000025	Appendicular lean mass	Appendicular lean mass || ||	TRUE	igd	0.0043	4.345e-06	7063	M01361.metal.pos.txt.gz	TRUE	reported	VCnXO4	2	TRUE	0.00293299	20.7708
rs16830012	T	G	T	G	-0.0328	-0.0089	0.9719	0.9702	FALSE	FALSE	FALSE	ebi-a-GCST90000025	2	134812663	0.0055	450243	0.1074	Appendicular lean mass || id:ebi-a-GCST90000025	Appendicular lean mass	Appendicular lean mass || ||	TRUE	igd	0.0073	7.407e-06	7063	M01361.metal.pos.txt.gz	TRUE	reported	VCnXO4	2	TRUE	0.00285019	20.1827
rs17056226	T	G	T	G	0.0153	-0.0043	0.1416	0.1481	FALSE	FALSE	FALSE	ebi-a-GCST90000025	18	72767269	0.0027	450243	0.1084	Appendicular lean mass || id:ebi-a-GCST90000025	Appendicular lean mass	Appendicular lean mass || ||	TRUE	igd	0.0034	7.065e-06	7063	M01361.metal.pos.txt.gz	TRUE	reported	VCnXO4	2	TRUE	0.00285886	20.2443
rs17385848	A	G	A	G	0.0122	-0.0007	0.6443	0.6613	FALSE	FALSE	FALSE	ebi-a-GCST90000025	2	17277900	0.002	450243	0.724299	Appendicular lean mass || id:ebi-a-GCST90000025	Appendicular lean mass	Appendicular lean mass || ||	TRUE	igd	0.0025	1.162e-06	7063	M01361.metal.pos.txt.gz	TRUE	reported	VCnXO4	2	TRUE	0.00336038	23.8077
rs17773390	A	G	A	G	0.0123	-0.0032	0.2915	0.3137	FALSE	FALSE	FALSE	ebi-a-GCST90000025	4	6173521	0.002	450243	0.1087	Appendicular lean mass || id:ebi-a-GCST90000025	Appendicular lean mass	Appendicular lean mass || ||	TRUE	igd	0.0026	3.254e-06	7063	M01361.metal.pos.txt.gz	TRUE	reported	VCnXO4	2	TRUE	0.00315864	22.3738
rs1830241	A	G	A	G	0.0118	-0.0028	0.3431	0.4072	FALSE	FALSE	FALSE	ebi-a-GCST90000025	3	22114812	0.0019	450243	0.1519	Appendicular lean mass || id:ebi-a-GCST90000025	Appendicular lean mass	Appendicular lean mass || ||	TRUE	igd	0.0026	7.497e-06	7063	M01361.metal.pos.txt.gz	TRUE	reported	VCnXO4	2	TRUE	0.00290779	20.5918
rs3135095	A	G	A	G	-0.0117	0.003	0.2993	0.3111	FALSE	FALSE	FALSE	ebi-a-GCST90000025	4	2389800	0.002	450243	0.1415	Appendicular lean mass || id:ebi-a-GCST90000025	Appendicular lean mass	Appendicular lean mass || ||	TRUE	igd	0.0025	3.918e-06	7063	M01361.metal.pos.txt.gz	TRUE	reported	VCnXO4	2	TRUE	0.00309142	21.8962
rs3900774	T	G	T	G	0.061	-0.0147	0.988	0.9777	FALSE	FALSE	FALSE	ebi-a-GCST90000025	6	168870384	0.0064	450243	0.02174	Appendicular lean mass || id:ebi-a-GCST90000025	Appendicular lean mass	Appendicular lean mass || ||	TRUE	igd	0.013	2.701e-06	5363	M01361.metal.pos.txt.gz	TRUE	reported	VCnXO4	2	TRUE	0.00408871	22.0095
rs4960640	T	C	T	C	-0.0285	0.0064	0.9667	0.9607	FALSE	FALSE	FALSE	ebi-a-GCST90000025	7	154676752	0.0049	450243	0.1846	Appendicular lean mass || id:ebi-a-GCST90000025	Appendicular lean mass	Appendicular lean mass || ||	TRUE	igd	0.0064	9.695e-06	7063	M01361.metal.pos.txt.gz	TRUE	reported	VCnXO4	2	TRUE	0.00279977	19.8247
rs6471261	T	G	T	G	0.0115	-0.0133	0.2806	0.2914	FALSE	FALSE	FALSE	ebi-a-GCST90000025	8	91890170	0.0021	450243	1.63501e-10	Appendicular lean mass || id:ebi-a-GCST90000025	Appendicular lean mass	Appendicular lean mass || ||	TRUE	igd	0.0025	6.164e-06	7063	M01361.metal.pos.txt.gz	TRUE	reported	VCnXO4	2	TRUE	0.00298695	21.154
rs6472299	A	G	A	G	-0.0149	0.0069	0.8381	0.8404	FALSE	FALSE	FALSE	ebi-a-GCST90000025	8	68365314	0.0026	450243	0.00776497	Appendicular lean mass || id:ebi-a-GCST90000025	Appendicular lean mass	Appendicular lean mass || ||	TRUE	igd	0.0033	7.866e-06	7063	M01361.metal.pos.txt.gz	TRUE	reported	VCnXO4	2	TRUE	0.00287809	20.3808
rs6783294	A	G	A	G	-0.0213	0.0025	0.4281	0.3844	FALSE	FALSE	FALSE	ebi-a-GCST90000025	3	133905345	0.0019	450243	0.2047	Appendicular lean mass || id:ebi-a-GCST90000025	Appendicular lean mass	Appendicular lean mass || ||	TRUE	igd	0.0045	2.41e-06	1700	M01361.metal.pos.txt.gz	TRUE	reported	VCnXO4	2	TRUE	0.0130077	22.3781
rs6887589	A	G	A	G	-0.0142	0.0026	0.7787	0.7833	FALSE	FALSE	FALSE	ebi-a-GCST90000025	5	107011559	0.0023	450243	0.2589	Appendicular lean mass || id:ebi-a-GCST90000025	Appendicular lean mass	Appendicular lean mass || ||	TRUE	igd	0.0026	4.33e-08	7063	M01361.metal.pos.txt.gz	TRUE	reported	VCnXO4	2	TRUE	0.00420543	29.82
rs7710912	A	G	A	G	-0.0189	0.0035	0.0728	0.0724	FALSE	FALSE	FALSE	ebi-a-GCST90000025	5	83978954	0.0036	450243	0.3373	Appendicular lean mass || id:ebi-a-GCST90000025	Appendicular lean mass	Appendicular lean mass || ||	TRUE	igd	0.0042	8.302e-06	7063	M01361.metal.pos.txt.gz	TRUE	reported	VCnXO4	2	TRUE	0.00285886	20.2443
rs7791503	T	C	T	C	0.0126	-0.0095	0.269	0.2693	FALSE	FALSE	FALSE	ebi-a-GCST90000025	7	46007683	0.0021	450243	9.74204e-06	Appendicular lean mass || id:ebi-a-GCST90000025	Appendicular lean mass	Appendicular lean mass || ||	TRUE	igd	0.0026	9.648e-07	7063	M01361.metal.pos.txt.gz	TRUE	reported	VCnXO4	2	TRUE	0.00331408	23.4786
rs8098317	T	G	T	G	-0.0119	0.0014	0.7857	0.7811	FALSE	FALSE	FALSE	ebi-a-GCST90000025	18	22207719	0.0023	450243	0.539499	Appendicular lean mass || id:ebi-a-GCST90000025	Appendicular lean mass	Appendicular lean mass || ||	TRUE	igd	0.0026	6.643e-06	7063	M01361.metal.pos.txt.gz	TRUE	reported	VCnXO4	2	TRUE	0.00295714	20.9423
rs961959	A	C	A	C	-0.0121	0.0022	0.1925	0.1986	FALSE	FALSE	FALSE	ebi-a-GCST90000025	9	121550035	0.0024	450243	0.3621	Appendicular lean mass || id:ebi-a-GCST90000025	Appendicular lean mass	Appendicular lean mass || ||	TRUE	igd	0.0027	5.262e-06	7063	M01361.metal.pos.txt.gz	TRUE	reported	VCnXO4	2	TRUE	0.00283544	20.078
Sensitive results
id.exposure	id.outcome	outcome	exposure	method	nsnp	b	se	pval	lo_ci	up_ci	or	or_lci95	or_uci95	estimate
pentadecanoate (15:0)	ebi-a-GCST90000025	Appendicular lean mass || id:ebi-a-GCST90000025	M01361.metal.pos.txt.gz	Inverse variance weighted	20	-0.250191	0.0563186	8.89511e-06	-0.360575	-0.139807	0.778652	0.697275	0.869526	0.78 (0.70-0.87)
pentadecanoate (15:0)	ebi-a-GCST90000025	Appendicular lean mass || id:ebi-a-GCST90000025	M01361.metal.pos.txt.gz	Weighted median	20	-0.226206	0.050594	7.78546e-06	-0.32537	-0.127041	0.797554	0.72226	0.880697	0.80 (0.72-0.88)
pentadecanoate (15:0)	ebi-a-GCST90000025	Appendicular lean mass || id:ebi-a-GCST90000025	M01361.metal.pos.txt.gz	MR Egger	20	-0.0173495	0.152286	0.910557	-0.31583	0.281131	0.9828	0.729184	1.32463	0.98 (0.73-1.32)
pentadecanoate (15:0)	ebi-a-GCST90000025	Appendicular lean mass || id:ebi-a-GCST90000025	M01361.metal.pos.txt.gz	Simple mode	20	-0.234566	0.0750045	0.00554613	-0.381575	-0.0875569	0.790914	0.682785	0.916167	0.79 (0.68-0.92)
pentadecanoate (15:0)	ebi-a-GCST90000025	Appendicular lean mass || id:ebi-a-GCST90000025	M01361.metal.pos.txt.gz	Weighted mode	20	-0.237791	0.0657139	0.00182944	-0.36659	-0.108992	0.788367	0.693094	0.896738	0.79 (0.69-0.90)
id.exposure	id.outcome	outcome	exposure	nsnp	b_Inverse variance weighted	se_Inverse variance weighted	pval_Inverse variance weighted	b_Weighted median	se_Weighted median	pval_Weighted median	b_MR Egger	se_MR Egger	pval_MR Egger	Q_MR Egger	Q_df_MR Egger	Q_pval_MR Egger	Q_Inverse variance weighted	Q_df_Inverse variance weighted	Q_pval_Inverse variance weighted	egger_intercept	se	pval
pentadecanoate (15:0)	ebi-a-GCST90000025	Appendicular lean mass || id:ebi-a-GCST90000025	M01361.metal.pos.txt.gz	20	-0.250191	0.0563186	8.9e-06	-0.226206	0.050594	7.79e-06	-0.0173495	0.152286	0.910557	43.4316	18	0.00069514	49.8833	19	0.00013635	-0.0038654	0.00236387	0.119375
Appendicular lean mass--1-arachidonoylglycerophosphocholine*
Detailed information on selected single nucleotide polymorphisms
SNP	effect_allele.exposure	other_allele.exposure	effect_allele.outcome	other_allele.outcome	beta.exposure	beta.outcome	eaf.exposure	eaf.outcome	remove	palindromic	ambiguous	id.outcome	chr	pos	se.outcome	samplesize.outcome	pval.outcome	outcome	originalname.outcome	outcome.deprecated	mr_keep.outcome	data_source.outcome	se.exposure	pval.exposure	samplesize.exposure	exposure	mr_keep.exposure	pval_origin.exposure	id.exposure	action	mr_keep	R2	F
rs10233803	T	C	T	C	0.0121	-0.0002	0.5881	0.5883	FALSE	FALSE	FALSE	ebi-a-GCST90000025	7	29536564	0.0019	450243	0.8962	Appendicular lean mass || id:ebi-a-GCST90000025	Appendicular lean mass	Appendicular lean mass || ||	TRUE	igd	0.0027	7.69e-06	7063	M33228.metal.pos.txt.gz	TRUE	reported	IHOAQd	2	TRUE	0.00283544	20.078
rs11202064	A	G	A	G	-0.0202	-0.0021	0.906	0.9043	FALSE	FALSE	FALSE	ebi-a-GCST90000025	10	88299731	0.0032	450243	0.5234	Appendicular lean mass || id:ebi-a-GCST90000025	Appendicular lean mass	Appendicular lean mass || ||	TRUE	igd	0.0046	9.496e-06	7063	M33228.metal.pos.txt.gz	TRUE	reported	IHOAQd	2	TRUE	0.00272279	19.2781
rs11954991	A	T	A	T	0.121	0.0021	0.0131	0.0141	FALSE	TRUE	FALSE	ebi-a-GCST90000025	5	172876588	0.0083	450243	0.8043	Appendicular lean mass || id:ebi-a-GCST90000025	Appendicular lean mass	Appendicular lean mass || ||	TRUE	igd	0.0269	6.846e-06	1612	M33228.metal.pos.txt.gz	TRUE	reported	IHOAQd	2	TRUE	0.0123961	20.2082
rs12463674	A	G	A	G	0.015	0.0023	0.6888	0.6863	FALSE	FALSE	FALSE	ebi-a-GCST90000025	2	179432185	0.002	450243	0.2648	Appendicular lean mass || id:ebi-a-GCST90000025	Appendicular lean mass	Appendicular lean mass || ||	TRUE	igd	0.0028	5.14e-08	7063	M33228.metal.pos.txt.gz	TRUE	reported	IHOAQd	2	TRUE	0.00404684	28.6909
rs13254318	T	C	T	C	0.0122	0.0011	0.2929	0.2924	FALSE	FALSE	FALSE	ebi-a-GCST90000025	8	52385606	0.0021	450243	0.6031	Appendicular lean mass || id:ebi-a-GCST90000025	Appendicular lean mass	Appendicular lean mass || ||	TRUE	igd	0.0027	7.582e-06	7063	M33228.metal.pos.txt.gz	TRUE	reported	IHOAQd	2	TRUE	0.00288237	20.4112
rs169660	A	G	A	G	-0.0126	0.0004	0.3667	0.3658	FALSE	FALSE	FALSE	ebi-a-GCST90000025	16	22840704	0.002	450243	0.8286	Appendicular lean mass || id:ebi-a-GCST90000025	Appendicular lean mass	Appendicular lean mass || ||	TRUE	igd	0.0029	9.219e-06	7063	M33228.metal.pos.txt.gz	TRUE	reported	IHOAQd	2	TRUE	0.00266561	18.8722
rs174535	T	C	T	C	0.0561	0.0124	0.6602	0.6494	FALSE	FALSE	FALSE	ebi-a-GCST90000025	11	61551356	0.002	450243	4.60204e-10	Appendicular lean mass || id:ebi-a-GCST90000025	Appendicular lean mass	Appendicular lean mass || ||	TRUE	igd	0.0027	1.86e-94	7063	M33228.metal.pos.txt.gz	TRUE	reported	IHOAQd	2	TRUE	0.0576027	431.594
rs1845546	T	C	T	C	-0.0126	-0.0002	0.3674	0.3726	FALSE	FALSE	FALSE	ebi-a-GCST90000025	4	70314998	0.002	450243	0.9311	Appendicular lean mass || id:ebi-a-GCST90000025	Appendicular lean mass	Appendicular lean mass || ||	TRUE	igd	0.0027	3.251e-06	7063	M33228.metal.pos.txt.gz	TRUE	reported	IHOAQd	2	TRUE	0.00307388	21.7716
rs203846	T	C	T	C	-0.013	-0.004	0.6027	0.6037	FALSE	FALSE	FALSE	ebi-a-GCST90000025	1	167848810	0.0019	450243	0.0389197	Appendicular lean mass || id:ebi-a-GCST90000025	Appendicular lean mass	Appendicular lean mass || ||	TRUE	igd	0.0027	1.626e-06	7063	M33228.metal.pos.txt.gz	TRUE	reported	IHOAQd	2	TRUE	0.0032715	23.1759
rs227769	T	C	T	C	-0.0121	0.0015	0.467	0.4703	FALSE	FALSE	FALSE	ebi-a-GCST90000025	2	71858565	0.0019	450243	0.4235	Appendicular lean mass || id:ebi-a-GCST90000025	Appendicular lean mass	Appendicular lean mass || ||	TRUE	igd	0.0027	9.32e-06	7063	M33228.metal.pos.txt.gz	TRUE	reported	IHOAQd	2	TRUE	0.00283544	20.078
rs3738544	T	C	T	C	0.0203	-0.0026	0.8071	0.8041	FALSE	FALSE	FALSE	ebi-a-GCST90000025	1	236914576	0.0024	450243	0.2745	Appendicular lean mass || id:ebi-a-GCST90000025	Appendicular lean mass	Appendicular lean mass || ||	TRUE	igd	0.0035	8.051e-09	7063	M33228.metal.pos.txt.gz	TRUE	reported	IHOAQd	2	TRUE	0.00474027	33.6305
rs418874	A	G	A	G	0.0126	0.0034	0.6931	0.6918	FALSE	FALSE	FALSE	ebi-a-GCST90000025	3	83345924	0.002	450243	0.0939399	Appendicular lean mass || id:ebi-a-GCST90000025	Appendicular lean mass	Appendicular lean mass || ||	TRUE	igd	0.0027	3.635e-06	7063	M33228.metal.pos.txt.gz	TRUE	reported	IHOAQd	2	TRUE	0.00307388	21.7716
rs4392177	A	G	A	G	-0.014	-0.0031	0.547	0.5676	FALSE	FALSE	FALSE	ebi-a-GCST90000025	19	1684137	0.0019	450243	0.1002	Appendicular lean mass || id:ebi-a-GCST90000025	Appendicular lean mass	Appendicular lean mass || ||	TRUE	igd	0.003	3.061e-06	5451	M33228.metal.pos.txt.gz	TRUE	reported	IHOAQd	2	TRUE	0.00397929	21.7698
rs540613	T	C	T	C	0.0214	0.0026	0.1462	0.1936	FALSE	FALSE	FALSE	ebi-a-GCST90000025	11	61680870	0.0024	450243	0.2933	Appendicular lean mass || id:ebi-a-GCST90000025	Appendicular lean mass	Appendicular lean mass || ||	TRUE	igd	0.0045	1.922e-06	7063	M33228.metal.pos.txt.gz	TRUE	reported	IHOAQd	2	TRUE	0.00319172	22.6089
rs6517062	A	G	A	G	0.0132	0.0009	0.3577	0.3594	FALSE	FALSE	FALSE	ebi-a-GCST90000025	21	33243423	0.002	450243	0.6609	Appendicular lean mass || id:ebi-a-GCST90000025	Appendicular lean mass	Appendicular lean mass || ||	TRUE	igd	0.0028	1.565e-06	7063	M33228.metal.pos.txt.gz	TRUE	reported	IHOAQd	2	TRUE	0.00313674	22.2182
rs6784447	A	G	A	G	0.014	-0.0017	0.3405	0.3414	FALSE	FALSE	FALSE	ebi-a-GCST90000025	3	105500218	0.002	450243	0.3989	Appendicular lean mass || id:ebi-a-GCST90000025	Appendicular lean mass	Appendicular lean mass || ||	TRUE	igd	0.0027	2.911e-07	7063	M33228.metal.pos.txt.gz	TRUE	reported	IHOAQd	2	TRUE	0.00379218	26.8785
rs706041	T	C	T	C	-0.0125	-0.0014	0.3351	0.3342	FALSE	FALSE	FALSE	ebi-a-GCST90000025	7	16735586	0.0021	450243	0.5056	Appendicular lean mass || id:ebi-a-GCST90000025	Appendicular lean mass	Appendicular lean mass || ||	TRUE	igd	0.0027	4.453e-06	7063	M33228.metal.pos.txt.gz	TRUE	reported	IHOAQd	2	TRUE	0.00302543	21.4274
rs748196	T	G	T	G	0.0152	0.0066	0.4596	0.4654	FALSE	FALSE	FALSE	ebi-a-GCST90000025	17	17422768	0.0019	450243	0.000504905	Appendicular lean mass || id:ebi-a-GCST90000025	Appendicular lean mass	Appendicular lean mass || ||	TRUE	igd	0.0027	1.7e-08	7063	M33228.metal.pos.txt.gz	TRUE	reported	IHOAQd	2	TRUE	0.0044671	31.6838
rs8127620	C	G	C	G	-0.0223	-0.0008	0.1786	0.2239	FALSE	TRUE	FALSE	ebi-a-GCST90000025	21	18732635	0.0023	450243	0.735201	Appendicular lean mass || id:ebi-a-GCST90000025	Appendicular lean mass	Appendicular lean mass || ||	TRUE	igd	0.0049	5.926e-06	7063	M33228.metal.pos.txt.gz	TRUE	reported	IHOAQd	2	TRUE	0.00292386	20.7059
rs823554	A	T	A	T	-0.0188	-0.004	0.8205	0.802	FALSE	TRUE	FALSE	ebi-a-GCST90000025	2	2468365	0.0024	450243	0.0940698	Appendicular lean mass || id:ebi-a-GCST90000025	Appendicular lean mass	Appendicular lean mass || ||	TRUE	igd	0.0036	2.45e-07	7063	M33228.metal.pos.txt.gz	TRUE	reported	IHOAQd	2	TRUE	0.00384634	27.2639
rs9462177	A	G	A	G	0.0138	0.0069	0.6032	0.5989	FALSE	FALSE	FALSE	ebi-a-GCST90000025	6	36312907	0.0019	450243	0.0003252	Appendicular lean mass || id:ebi-a-GCST90000025	Appendicular lean mass	Appendicular lean mass || ||	TRUE	igd	0.0027	4.82e-07	7063	M33228.metal.pos.txt.gz	TRUE	reported	IHOAQd	2	TRUE	0.00368501	26.1161
Sensitive results
id.exposure	id.outcome	outcome	exposure	method	nsnp	b	se	pval	lo_ci	up_ci	or	or_lci95	or_uci95	estimate
1-arachidonoylglycerophosphocholine*	ebi-a-GCST90000025	Appendicular lean mass || id:ebi-a-GCST90000025	M33228.metal.pos.txt.gz	Inverse variance weighted	21	0.149522	0.0312758	1.74645e-06	0.0882211	0.210822	1.16128	1.09223	1.23469	1.16 (1.09-1.23)
1-arachidonoylglycerophosphocholine*	ebi-a-GCST90000025	Appendicular lean mass || id:ebi-a-GCST90000025	M33228.metal.pos.txt.gz	Weighted median	21	0.213465	0.0351326	1.23243e-09	0.144605	0.282325	1.23796	1.15558	1.32621	1.24 (1.16-1.33)
1-arachidonoylglycerophosphocholine*	ebi-a-GCST90000025	Appendicular lean mass || id:ebi-a-GCST90000025	M33228.metal.pos.txt.gz	MR Egger	21	0.173431	0.0576312	0.00721119	0.0604741	0.286389	1.18938	1.06234	1.33161	1.19 (1.06-1.33)
1-arachidonoylglycerophosphocholine*	ebi-a-GCST90000025	Appendicular lean mass || id:ebi-a-GCST90000025	M33228.metal.pos.txt.gz	Simple mode	21	0.0809112	0.0895343	0.376917	-0.094576	0.256398	1.08427	0.909759	1.29227	1.08 (0.91-1.29)
1-arachidonoylglycerophosphocholine*	ebi-a-GCST90000025	Appendicular lean mass || id:ebi-a-GCST90000025	M33228.metal.pos.txt.gz	Weighted mode	21	0.200336	0.0389902	5.00755e-05	0.123915	0.276757	1.22181	1.13192	1.31885	1.22 (1.13-1.32)
id.exposure	id.outcome	outcome	exposure	nsnp	b_Inverse variance weighted	se_Inverse variance weighted	pval_Inverse variance weighted	b_Weighted median	se_Weighted median	pval_Weighted median	b_MR Egger	se_MR Egger	pval_MR Egger	Q_MR Egger	Q_df_MR Egger	Q_pval_MR Egger	Q_Inverse variance weighted	Q_df_Inverse variance weighted	Q_pval_Inverse variance weighted	egger_intercept	se	pval
1-arachidonoylglycerophosphocholine*	ebi-a-GCST90000025	Appendicular lean mass || id:ebi-a-GCST90000025	M33228.metal.pos.txt.gz	21	0.149522	0.0312758	1.75e-06	0.213465	0.0351326	1.23e-09	0.173431	0.0576312	0.00721119	38.2681	19	0.00548553	38.7676	20	0.00712512	-0.0005901	0.00118493	0.624189
appendicular lean mass---androsterone sulfate
Detailed information on selected single nucleotide polymorphisms
SNP	effect_allele.exposure	other_allele.exposure	effect_allele.outcome	other_allele.outcome	beta.exposure	beta.outcome	eaf.exposure	eaf.outcome	remove	palindromic	ambiguous	id.outcome	chr	pos	se.outcome	samplesize.outcome	pval.outcome	outcome	originalname.outcome	outcome.deprecated	mr_keep.outcome	data_source.outcome	se.exposure	pval.exposure	samplesize.exposure	exposure	mr_keep.exposure	pval_origin.exposure	id.exposure	action	mr_keep	R2	F
rs10278040	A	G	A	G	-0.3609	0.0189	0.0419	0.0597	FALSE	FALSE	FALSE	ebi-a-GCST90000025	7	99141373	0.004	450243	2.17601e-06	Appendicular lean mass || id:ebi-a-GCST90000025	Appendicular lean mass	Appendicular lean mass || ||	TRUE	igd	0.016	8.82e-113	7338	M31591.metal.pos.txt.gz	TRUE	reported	28ZmiX	2	TRUE	0.0648399	508.646
rs10785657	A	G	A	G	-0.0434	0.0053	0.1202	0.1276	FALSE	FALSE	FALSE	ebi-a-GCST90000025	12	47502720	0.0028	450243	0.06159	Appendicular lean mass || id:ebi-a-GCST90000025	Appendicular lean mass	Appendicular lean mass || ||	TRUE	igd	0.0098	8.958e-06	7338	M31591.metal.pos.txt.gz	TRUE	reported	28ZmiX	2	TRUE	0.00266557	19.6069
rs12371604	T	C	T	C	-0.0333	0.0056	0.7706	0.7801	FALSE	FALSE	FALSE	ebi-a-GCST90000025	12	21391336	0.0023	450243	0.0134899	Appendicular lean mass || id:ebi-a-GCST90000025	Appendicular lean mass	Appendicular lean mass || ||	TRUE	igd	0.0073	4.964e-06	7338	M31591.metal.pos.txt.gz	TRUE	reported	28ZmiX	2	TRUE	0.00282771	20.8029
rs13222543	T	C	T	C	-0.477	0.0178	0.0199	0.0195	FALSE	FALSE	FALSE	ebi-a-GCST90000025	7	100015457	0.0068	450243	0.00910899	Appendicular lean mass || id:ebi-a-GCST90000025	Appendicular lean mass	Appendicular lean mass || ||	TRUE	igd	0.0262	6.802e-74	7338	M31591.metal.pos.txt.gz	TRUE	reported	28ZmiX	2	TRUE	0.0432185	331.372
rs1474102	T	C	T	C	-0.0339	-0.0034	0.337	0.3441	FALSE	FALSE	FALSE	ebi-a-GCST90000025	2	141156129	0.002	450243	0.0909599	Appendicular lean mass || id:ebi-a-GCST90000025	Appendicular lean mass	Appendicular lean mass || ||	TRUE	igd	0.0066	3.324e-07	7338	M31591.metal.pos.txt.gz	TRUE	reported	28ZmiX	2	TRUE	0.00358241	26.375
rs16958654	T	C	T	C	0.0647	0.0005	0.9423	0.9423	FALSE	FALSE	FALSE	ebi-a-GCST90000025	16	11873158	0.0041	450243	0.909	Appendicular lean mass || id:ebi-a-GCST90000025	Appendicular lean mass	Appendicular lean mass || ||	TRUE	igd	0.0135	1.675e-06	7338	M31591.metal.pos.txt.gz	TRUE	reported	28ZmiX	2	TRUE	0.00312037	22.9627
rs17523627	A	T	A	T	0.0471	0.0132	0.8853	0.8766	FALSE	TRUE	FALSE	ebi-a-GCST90000025	10	96905714	0.0029	450243	4.539e-06	Appendicular lean mass || id:ebi-a-GCST90000025	Appendicular lean mass	Appendicular lean mass || ||	TRUE	igd	0.0102	3.569e-06	7338	M31591.metal.pos.txt.gz	TRUE	reported	28ZmiX	2	TRUE	0.00289737	21.3169
rs17638060	T	G	T	G	-0.0359	-0.0009	0.2983	0.2864	FALSE	FALSE	FALSE	ebi-a-GCST90000025	4	27377252	0.0021	450243	0.6622	Appendicular lean mass || id:ebi-a-GCST90000025	Appendicular lean mass	Appendicular lean mass || ||	TRUE	igd	0.0076	2.115e-06	7338	M31591.metal.pos.txt.gz	TRUE	reported	28ZmiX	2	TRUE	0.00303155	22.3071
rs182420	T	C	T	C	0.051	-0.0018	0.7553	0.7576	FALSE	FALSE	FALSE	ebi-a-GCST90000025	19	48372195	0.0022	450243	0.4302	Appendicular lean mass || id:ebi-a-GCST90000025	Appendicular lean mass	Appendicular lean mass || ||	TRUE	igd	0.0074	6.237e-12	7338	M31591.metal.pos.txt.gz	TRUE	reported	28ZmiX	2	TRUE	0.00643128	47.4852
rs2572023	A	G	A	G	-0.0576	0.0098	0.4687	0.4759	FALSE	FALSE	FALSE	ebi-a-GCST90000025	7	99474427	0.0019	450243	2.41201e-07	Appendicular lean mass || id:ebi-a-GCST90000025	Appendicular lean mass	Appendicular lean mass || ||	TRUE	igd	0.0064	4.178e-19	7338	M31591.metal.pos.txt.gz	TRUE	reported	28ZmiX	2	TRUE	0.0109179	80.9779
rs349022	T	C	T	C	0.0297	0.0023	0.6757	0.6795	FALSE	FALSE	FALSE	ebi-a-GCST90000025	2	222965927	0.002	450243	0.2532	Appendicular lean mass || id:ebi-a-GCST90000025	Appendicular lean mass	Appendicular lean mass || ||	TRUE	igd	0.0066	7.812e-06	7338	M31591.metal.pos.txt.gz	TRUE	reported	28ZmiX	2	TRUE	0.00275201	20.2445
rs4236541	T	G	T	G	0.0423	0.0019	0.7287	0.7358	FALSE	FALSE	FALSE	ebi-a-GCST90000025	7	98830439	0.0021	450243	0.3882	Appendicular lean mass || id:ebi-a-GCST90000025	Appendicular lean mass	Appendicular lean mass || ||	TRUE	igd	0.0072	5.087e-09	7338	M31591.metal.pos.txt.gz	TRUE	reported	28ZmiX	2	TRUE	0.00468166	34.5062
rs4439540	A	G	A	G	0.0574	-0.0002	0.7407	0.732	FALSE	FALSE	FALSE	ebi-a-GCST90000025	11	5372147	0.0021	450243	0.9237	Appendicular lean mass || id:ebi-a-GCST90000025	Appendicular lean mass	Appendicular lean mass || ||	TRUE	igd	0.0124	3.803e-06	1760	M31591.metal.pos.txt.gz	TRUE	reported	28ZmiX	2	TRUE	0.0120285	21.4036
rs6595423	T	C	T	C	0.044	-0.0022	0.8849	0.8814	FALSE	FALSE	FALSE	ebi-a-GCST90000025	5	122313534	0.0029	450243	0.4495	Appendicular lean mass || id:ebi-a-GCST90000025	Appendicular lean mass	Appendicular lean mass || ||	TRUE	igd	0.0099	8.519e-06	7338	M31591.metal.pos.txt.gz	TRUE	reported	28ZmiX	2	TRUE	0.00268466	19.7477
rs6948536	T	C	T	C	-0.0327	-0.0029	0.2462	0.2571	FALSE	FALSE	FALSE	ebi-a-GCST90000025	7	100731829	0.0022	450243	0.1808	Appendicular lean mass || id:ebi-a-GCST90000025	Appendicular lean mass	Appendicular lean mass || ||	TRUE	igd	0.0074	9.686e-06	7338	M31591.metal.pos.txt.gz	TRUE	reported	28ZmiX	2	TRUE	0.002654	19.5215
rs6963509	C	G	C	G	-0.0731	0.0032	0.0423	0.045	FALSE	TRUE	FALSE	ebi-a-GCST90000025	7	98356872	0.0046	450243	0.4763	Appendicular lean mass || id:ebi-a-GCST90000025	Appendicular lean mass	Appendicular lean mass || ||	TRUE	igd	0.0158	3.459e-06	7338	M31591.metal.pos.txt.gz	TRUE	reported	28ZmiX	2	TRUE	0.00290856	21.3994
rs7152358	A	G	A	G	0.0465	0.001	0.8887	0.8799	FALSE	FALSE	FALSE	ebi-a-GCST90000025	14	50602875	0.0029	450243	0.7213	Appendicular lean mass || id:ebi-a-GCST90000025	Appendicular lean mass	Appendicular lean mass || ||	TRUE	igd	0.01	3.396e-06	7338	M31591.metal.pos.txt.gz	TRUE	reported	28ZmiX	2	TRUE	0.00293799	21.6166
rs7859457	T	C	T	C	-0.0519	-0.0031	0.3974	0.4173	FALSE	FALSE	FALSE	ebi-a-GCST90000025	9	130202596	0.0019	450243	0.1024	Appendicular lean mass || id:ebi-a-GCST90000025	Appendicular lean mass	Appendicular lean mass || ||	TRUE	igd	0.0111	2.929e-06	1760	M31591.metal.pos.txt.gz	TRUE	reported	28ZmiX	2	TRUE	0.0122692	21.8371
rs807019	T	C	T	C	0.0425	-0.0055	0.1496	0.1562	FALSE	FALSE	FALSE	ebi-a-GCST90000025	10	102772840	0.0026	450243	0.0338501	Appendicular lean mass || id:ebi-a-GCST90000025	Appendicular lean mass	Appendicular lean mass || ||	TRUE	igd	0.0091	3.175e-06	7338	M31591.metal.pos.txt.gz	TRUE	reported	28ZmiX	2	TRUE	0.00296366	21.806
rs9676475	T	C	T	C	0.0387	0.0016	0.2123	0.1902	FALSE	FALSE	FALSE	ebi-a-GCST90000025	19	9177777	0.0024	450243	0.5203	Appendicular lean mass || id:ebi-a-GCST90000025	Appendicular lean mass	Appendicular lean mass || ||	TRUE	igd	0.0081	1.722e-06	7338	M31591.metal.pos.txt.gz	TRUE	reported	28ZmiX	2	TRUE	0.00310117	22.8209
rs9742609	A	G	A	G	0.1725	0.0061	0.9804	0.9804	FALSE	FALSE	FALSE	ebi-a-GCST90000025	13	31344986	0.0069	450243	0.3816	Appendicular lean mass || id:ebi-a-GCST90000025	Appendicular lean mass	Appendicular lean mass || ||	TRUE	igd	0.0388	8.769e-06	1760	M31591.metal.pos.txt.gz	TRUE	reported	28ZmiX	2	TRUE	0.0111059	19.7434
rs9824080	T	C	T	C	0.0438	-0.0038	0.1602	0.1681	FALSE	FALSE	FALSE	ebi-a-GCST90000025	3	13297174	0.0025	450243	0.1353	Appendicular lean mass || id:ebi-a-GCST90000025	Appendicular lean mass	Appendicular lean mass || ||	TRUE	igd	0.0091	1.619e-06	7338	M31591.metal.pos.txt.gz	TRUE	reported	28ZmiX	2	TRUE	0.00314716	23.1605
Sensitive results
id.exposure	id.outcome	outcome	exposure	method	nsnp	b	se	pval	lo_ci	up_ci	or	or_lci95	or_uci95	estimate
28ZmiX	ebi-a-GCST90000025	Appendicular lean mass || id:ebi-a-GCST90000025	M31591.metal.pos.txt.gz	Inverse variance weighted	22	-0.0333214	0.0138213	0.0159145	-0.0604113	-0.00623162	0.967228	0.941377	0.993788	0.97 (0.94-0.99)
28ZmiX	ebi-a-GCST90000025	Appendicular lean mass || id:ebi-a-GCST90000025	M31591.metal.pos.txt.gz	Weighted median	22	-0.0437355	0.0102137	1.85188e-05	-0.0637544	-0.0237166	0.957207	0.938235	0.976562	0.96 (0.94-0.98)
28ZmiX	ebi-a-GCST90000025	Appendicular lean mass || id:ebi-a-GCST90000025	M31591.metal.pos.txt.gz	MR Egger	22	-0.0510237	0.0187765	0.0132618	-0.0878256	-0.0142219	0.950256	0.915921	0.985879	0.95 (0.92-0.99)
28ZmiX	ebi-a-GCST90000025	Appendicular lean mass || id:ebi-a-GCST90000025	M31591.metal.pos.txt.gz	Simple mode	22	0.0250997	0.0292906	0.401163	-0.0323099	0.0825093	1.02542	0.968206	1.08601	1.03 (0.97-1.09)
28ZmiX	ebi-a-GCST90000025	Appendicular lean mass || id:ebi-a-GCST90000025	M31591.metal.pos.txt.gz	Weighted mode	22	-0.0441372	0.00908978	8.43315e-05	-0.0619532	-0.0263212	0.956823	0.939927	0.974022	0.96 (0.94-0.97)
id.exposure	id.outcome	outcome	exposure	nsnp	b_Inverse variance weighted	se_Inverse variance weighted	pval_Inverse variance weighted	b_Weighted median	se_Weighted median	pval_Weighted median	b_MR Egger	se_MR Egger	pval_MR Egger	Q_MR Egger	Q_df_MR Egger	Q_pval_MR Egger	Q_Inverse variance weighted	Q_df_Inverse variance weighted	Q_pval_Inverse variance weighted	egger_intercept	se	pval
28ZmiX	ebi-a-GCST90000025	Appendicular lean mass || id:ebi-a-GCST90000025	M31591.metal.pos.txt.gz	22	-0.0333214	0.0138213	0.0159145	-0.0437355	0.0102137	1.85e-05	-0.0510237	0.0187765	0.0132618	75.6248	20	2.14e-08	82.6365	21	2.91e-09	0.00195758	0.00143755	0.188423
low hand grip strength---glycine
Detailed information on selected single nucleotide polymorphisms
SNP	effect_allele.exposure	other_allele.exposure	effect_allele.outcome	other_allele.outcome	beta.exposure	beta.outcome	eaf.exposure	eaf.outcome	remove	palindromic	ambiguous	id.outcome	chr	pos	se.outcome	samplesize.outcome	pval.outcome	outcome	originalname.outcome	outcome.deprecated	mr_keep.outcome	data_source.outcome	se.exposure	pval.exposure	samplesize.exposure	exposure	mr_keep.exposure	pval_origin.exposure	id.exposure	action	mr_keep	R2	F
rs11111501	T	C	T	C	-0.0214	-0.0223	0.0757	0.081	FALSE	FALSE	FALSE	ebi-a-GCST90007526	12	103614448	0.0137	256523	0.1022	Low hand grip strength (60 years and older) (EWGSOP) || id:ebi-a-GCST90007526	Low hand grip strength (60 years and older) (EWGSOP)	Low hand grip strength (60 years and older) (EWGSOP) || ||	TRUE	igd	0.0047	5.924e-06	7356	M32338.metal.pos.txt.gz	TRUE	reported	BcVbma	2	TRUE	0.0028104	20.7259
rs1123227	A	C	A	C	0.0171	0.0018	0.7555	0.7428	FALSE	FALSE	FALSE	ebi-a-GCST90007526	7	42496495	0.0084	256523	0.8333	Low hand grip strength (60 years and older) (EWGSOP) || id:ebi-a-GCST90007526	Low hand grip strength (60 years and older) (EWGSOP)	Low hand grip strength (60 years and older) (EWGSOP) || ||	TRUE	igd	0.0039	9.799e-06	7356	M32338.metal.pos.txt.gz	TRUE	reported	BcVbma	2	TRUE	0.00260668	19.2196
rs11578	T	C	T	C	0.0142	-0.0116	0.2919	0.2891	FALSE	FALSE	FALSE	ebi-a-GCST90007526	20	57253275	0.0081	256523	0.1561	Low hand grip strength (60 years and older) (EWGSOP) || id:ebi-a-GCST90007526	Low hand grip strength (60 years and older) (EWGSOP)	Low hand grip strength (60 years and older) (EWGSOP) || ||	TRUE	igd	0.0027	1.928e-07	7356	M32338.metal.pos.txt.gz	TRUE	reported	BcVbma	2	TRUE	0.00374608	27.6523
rs11942622	T	G	T	G	0.0712	-0.0234	0.9829	0.9864	FALSE	FALSE	FALSE	ebi-a-GCST90007526	4	12360318	0.0324	256523	0.4708	Low hand grip strength (60 years and older) (EWGSOP) || id:ebi-a-GCST90007526	Low hand grip strength (60 years and older) (EWGSOP)	Low hand grip strength (60 years and older) (EWGSOP) || ||	TRUE	igd	0.0152	2.68e-06	1760	M32338.metal.pos.txt.gz	TRUE	reported	BcVbma	2	TRUE	0.0123134	21.9169
rs12349613	T	C	T	C	0.0338	0.0212	0.0551	0.0198	FALSE	FALSE	FALSE	ebi-a-GCST90007526	9	117607806	0.0264	256523	0.4216	Low hand grip strength (60 years and older) (EWGSOP) || id:ebi-a-GCST90007526	Low hand grip strength (60 years and older) (EWGSOP)	Low hand grip strength (60 years and older) (EWGSOP) || ||	TRUE	igd	0.0074	5.617e-06	7356	M32338.metal.pos.txt.gz	TRUE	reported	BcVbma	2	TRUE	0.00282812	20.857
rs13203202	T	C	T	C	0.0107	0.0046	0.5841	0.5728	FALSE	FALSE	FALSE	ebi-a-GCST90007526	6	25582771	0.0074	256523	0.5373	Low hand grip strength (60 years and older) (EWGSOP) || id:ebi-a-GCST90007526	Low hand grip strength (60 years and older) (EWGSOP)	Low hand grip strength (60 years and older) (EWGSOP) || ||	TRUE	igd	0.0024	9.257e-06	7356	M32338.metal.pos.txt.gz	TRUE	reported	BcVbma	2	TRUE	0.00269483	19.8713
rs16917276	A	G	A	G	-0.0311	0.0202	0.0322	0.035	FALSE	FALSE	FALSE	ebi-a-GCST90007526	10	64230835	0.02	256523	0.3109	Low hand grip strength (60 years and older) (EWGSOP) || id:ebi-a-GCST90007526	Low hand grip strength (60 years and older) (EWGSOP)	Low hand grip strength (60 years and older) (EWGSOP) || ||	TRUE	igd	0.007	8.963e-06	7356	M32338.metal.pos.txt.gz	TRUE	reported	BcVbma	2	TRUE	0.0026762	19.7336
rs1992854	T	C	T	C	-0.011	0.0077	0.3742	0.3819	FALSE	FALSE	FALSE	ebi-a-GCST90007526	3	125909606	0.0076	256523	0.3086	Low hand grip strength (60 years and older) (EWGSOP) || id:ebi-a-GCST90007526	Low hand grip strength (60 years and older) (EWGSOP)	Low hand grip strength (60 years and older) (EWGSOP) || ||	TRUE	igd	0.0025	6.979e-06	7356	M32338.metal.pos.txt.gz	TRUE	reported	BcVbma	2	TRUE	0.00262496	19.3547
rs229914	A	G	A	G	-0.0115	-0.0023	0.5846	0.5711	FALSE	FALSE	FALSE	ebi-a-GCST90007526	6	134323928	0.0075	256523	0.759401	Low hand grip strength (60 years and older) (EWGSOP) || id:ebi-a-GCST90007526	Low hand grip strength (60 years and older) (EWGSOP)	Low hand grip strength (60 years and older) (EWGSOP) || ||	TRUE	igd	0.0024	2.4e-06	7356	M32338.metal.pos.txt.gz	TRUE	reported	BcVbma	2	TRUE	0.00311156	22.9538
rs2370998	A	G	A	G	-0.0136	-0.0071	0.5725	0.5603	FALSE	FALSE	FALSE	ebi-a-GCST90007526	2	211430333	0.0074	256523	0.3438	Low hand grip strength (60 years and older) (EWGSOP) || id:ebi-a-GCST90007526	Low hand grip strength (60 years and older) (EWGSOP)	Low hand grip strength (60 years and older) (EWGSOP) || ||	TRUE	igd	0.0024	1.561e-08	7356	M32338.metal.pos.txt.gz	TRUE	reported	BcVbma	2	TRUE	0.00434632	32.1024
rs2474711	C	G	C	G	-0.0133	0.0106	0.7239	0.677	FALSE	TRUE	FALSE	ebi-a-GCST90007526	10	33441017	0.0079	256523	0.1818	Low hand grip strength (60 years and older) (EWGSOP) || id:ebi-a-GCST90007526	Low hand grip strength (60 years and older) (EWGSOP)	Low hand grip strength (60 years and older) (EWGSOP) || ||	TRUE	igd	0.003	9.353e-06	7356	M32338.metal.pos.txt.gz	TRUE	reported	BcVbma	2	TRUE	0.00266477	19.6491
rs3012739	A	G	A	G	0.0116	0.0032	0.4834	0.4784	FALSE	FALSE	FALSE	ebi-a-GCST90007526	9	134654306	0.0074	256523	0.6614	Low hand grip strength (60 years and older) (EWGSOP) || id:ebi-a-GCST90007526	Low hand grip strength (60 years and older) (EWGSOP)	Low hand grip strength (60 years and older) (EWGSOP) || ||	TRUE	igd	0.0024	2.13e-06	7356	M32338.metal.pos.txt.gz	TRUE	reported	BcVbma	2	TRUE	0.00316574	23.3548
rs329319	A	G	A	G	0.0127	0.0043	0.4276	0.428	FALSE	FALSE	FALSE	ebi-a-GCST90007526	5	133906609	0.0077	256523	0.5742	Low hand grip strength (60 years and older) (EWGSOP) || id:ebi-a-GCST90007526	Low hand grip strength (60 years and older) (EWGSOP)	Low hand grip strength (60 years and older) (EWGSOP) || ||	TRUE	igd	0.0025	6.504e-07	7356	M32338.metal.pos.txt.gz	TRUE	reported	BcVbma	2	TRUE	0.00349595	25.7994
rs4761007	T	C	T	C	0.0157	-0.0109	0.7354	0.7273	FALSE	FALSE	FALSE	ebi-a-GCST90007526	12	127924890	0.0082	256523	0.1849	Low hand grip strength (60 years and older) (EWGSOP) || id:ebi-a-GCST90007526	Low hand grip strength (60 years and older) (EWGSOP)	Low hand grip strength (60 years and older) (EWGSOP) || ||	TRUE	igd	0.0031	4.127e-07	7356	M32338.metal.pos.txt.gz	TRUE	reported	BcVbma	2	TRUE	0.00347474	25.6423
rs491847	A	G	A	G	-0.0113	-0.0088	0.3457	0.3509	FALSE	FALSE	FALSE	ebi-a-GCST90007526	12	101349040	0.0077	256523	0.2542	Low hand grip strength (60 years and older) (EWGSOP) || id:ebi-a-GCST90007526	Low hand grip strength (60 years and older) (EWGSOP)	Low hand grip strength (60 years and older) (EWGSOP) || ||	TRUE	igd	0.0025	5.332e-06	7356	M32338.metal.pos.txt.gz	TRUE	reported	BcVbma	2	TRUE	0.00276969	20.4248
rs583776	T	C	T	C	-0.0186	0.0172	0.6229	0.5865	FALSE	FALSE	FALSE	ebi-a-GCST90007526	6	10466171	0.0075	256523	0.0226798	Low hand grip strength (60 years and older) (EWGSOP) || id:ebi-a-GCST90007526	Low hand grip strength (60 years and older) (EWGSOP)	Low hand grip strength (60 years and older) (EWGSOP) || ||	TRUE	igd	0.0042	8.186e-06	1760	M32338.metal.pos.txt.gz	TRUE	reported	BcVbma	2	TRUE	0.0110205	19.59
rs6951820	A	G	A	G	0.0111	-0.0018	0.4338	0.4479	FALSE	FALSE	FALSE	ebi-a-GCST90007526	7	154381783	0.0074	256523	0.8064	Low hand grip strength (60 years and older) (EWGSOP) || id:ebi-a-GCST90007526	Low hand grip strength (60 years and older) (EWGSOP)	Low hand grip strength (60 years and older) (EWGSOP) || ||	TRUE	igd	0.0024	4.771e-06	7356	M32338.metal.pos.txt.gz	TRUE	reported	BcVbma	2	TRUE	0.00289948	21.3848
rs715	T	C	T	C	-0.076	0.0266	0.708	0.6899	FALSE	FALSE	FALSE	ebi-a-GCST90007526	2	211543055	0.008	256523	0.000895303	Low hand grip strength (60 years and older) (EWGSOP) || id:ebi-a-GCST90007526	Low hand grip strength (60 years and older) (EWGSOP)	Low hand grip strength (60 years and older) (EWGSOP) || ||	TRUE	igd	0.0029	1.58e-147	7356	M32338.metal.pos.txt.gz	TRUE	reported	BcVbma	2	TRUE	0.0853933	686.615
rs7582822	A	G	A	G	0.0113	0.0096	0.388	0.3859	FALSE	FALSE	FALSE	ebi-a-GCST90007526	2	172034918	0.0076	256523	0.2038	Low hand grip strength (60 years and older) (EWGSOP) || id:ebi-a-GCST90007526	Low hand grip strength (60 years and older) (EWGSOP)	Low hand grip strength (60 years and older) (EWGSOP) || ||	TRUE	igd	0.0024	3.84e-06	7356	M32338.metal.pos.txt.gz	TRUE	reported	BcVbma	2	TRUE	0.00300459	22.1624
rs7608258	A	G	A	G	-0.0109	0.0044	0.3249	0.3166	FALSE	FALSE	FALSE	ebi-a-GCST90007526	2	142850098	0.0079	256523	0.5814	Low hand grip strength (60 years and older) (EWGSOP) || id:ebi-a-GCST90007526	Low hand grip strength (60 years and older) (EWGSOP)	Low hand grip strength (60 years and older) (EWGSOP) || ||	TRUE	igd	0.0025	9.977e-06	7356	M32338.metal.pos.txt.gz	TRUE	reported	BcVbma	2	TRUE	0.00257757	19.0044
rs7709785	T	C	T	C	-0.0176	0.0001	0.148	0.2002	FALSE	FALSE	FALSE	ebi-a-GCST90007526	5	115406397	0.0093	256523	0.9928	Low hand grip strength (60 years and older) (EWGSOP) || id:ebi-a-GCST90007526	Low hand grip strength (60 years and older) (EWGSOP)	Low hand grip strength (60 years and older) (EWGSOP) || ||	TRUE	igd	0.0037	1.991e-06	7356	M32338.metal.pos.txt.gz	TRUE	reported	BcVbma	2	TRUE	0.00306652	22.6206
rs804895	T	C	T	C	-0.0235	-0.008	0.0781	0.0869	FALSE	FALSE	FALSE	ebi-a-GCST90007526	16	81099713	0.0132	256523	0.5461	Low hand grip strength (60 years and older) (EWGSOP) || id:ebi-a-GCST90007526	Low hand grip strength (60 years and older) (EWGSOP)	Low hand grip strength (60 years and older) (EWGSOP) || ||	TRUE	igd	0.0048	8.44e-07	7356	M32338.metal.pos.txt.gz	TRUE	reported	BcVbma	2	TRUE	0.00324787	23.9627
rs8082170	T	C	T	C	0.0153	-0.009	0.1804	0.1796	FALSE	FALSE	FALSE	ebi-a-GCST90007526	17	62395382	0.0096	256523	0.3476	Low hand grip strength (60 years and older) (EWGSOP) || id:ebi-a-GCST90007526	Low hand grip strength (60 years and older) (EWGSOP)	Low hand grip strength (60 years and older) (EWGSOP) || ||	TRUE	igd	0.0031	1.066e-06	7356	M32338.metal.pos.txt.gz	TRUE	reported	BcVbma	2	TRUE	0.00330052	24.3524
rs8453	T	G	T	G	0.0144	-0.0015	0.158	0.1565	FALSE	FALSE	FALSE	ebi-a-GCST90007526	1	115259599	0.0101	256523	0.8829	Low hand grip strength (60 years and older) (EWGSOP) || id:ebi-a-GCST90007526	Low hand grip strength (60 years and older) (EWGSOP)	Low hand grip strength (60 years and older) (EWGSOP) || ||	TRUE	igd	0.0032	8.055e-06	7356	M32338.metal.pos.txt.gz	TRUE	reported	BcVbma	2	TRUE	0.0027453	20.2445
rs952045	T	C	T	C	0.0247	-0.0069	0.9494	0.9437	FALSE	FALSE	FALSE	ebi-a-GCST90007526	9	73161881	0.016	256523	0.6672	Low hand grip strength (60 years and older) (EWGSOP) || id:ebi-a-GCST90007526	Low hand grip strength (60 years and older) (EWGSOP)	Low hand grip strength (60 years and older) (EWGSOP) || ||	TRUE	igd	0.0055	7.344e-06	7356	M32338.metal.pos.txt.gz	TRUE	reported	BcVbma	2	TRUE	0.00273425	20.1628
rs983498	C	G	C	G	-0.0197	-0.0006	0.7106	0.728	FALSE	TRUE	FALSE	ebi-a-GCST90007526	7	53113752	0.0083	256523	0.9393	Low hand grip strength (60 years and older) (EWGSOP) || id:ebi-a-GCST90007526	Low hand grip strength (60 years and older) (EWGSOP)	Low hand grip strength (60 years and older) (EWGSOP) || ||	TRUE	igd	0.0044	7.984e-06	1760	M32338.metal.pos.txt.gz	TRUE	reported	BcVbma	2	TRUE	0.0112615	20.0232
Sensitive results
id.exposure	id.outcome	outcome	exposure	method	nsnp	b	se	pval	lo_ci	up_ci	or	or_lci95	or_uci95	estimate
BcVbma	ebi-a-GCST90007526	Low hand grip strength (60 years and older) (EWGSOP) || id:ebi-a-GCST90007526	M32338.metal.pos.txt.gz	Inverse variance weighted	26	-0.238419	0.0781916	0.00229481	-0.391675	-0.0851634	0.787873	0.675924	0.918362	0.79 (0.68-0.92)
BcVbma	ebi-a-GCST90007526	Low hand grip strength (60 years and older) (EWGSOP) || id:ebi-a-GCST90007526	M32338.metal.pos.txt.gz	Weighted median	26	-0.34404	0.0975472	0.000420443	-0.535233	-0.152848	0.708901	0.585533	0.858261	0.71 (0.59-0.86)
BcVbma	ebi-a-GCST90007526	Low hand grip strength (60 years and older) (EWGSOP) || id:ebi-a-GCST90007526	M32338.metal.pos.txt.gz	MR Egger	26	-0.406616	0.124468	0.00326552	-0.650574	-0.162659	0.6659	0.521746	0.849881	0.67 (0.52-0.85)
BcVbma	ebi-a-GCST90007526	Low hand grip strength (60 years and older) (EWGSOP) || id:ebi-a-GCST90007526	M32338.metal.pos.txt.gz	Simple mode	26	0.0412665	0.283913	0.885601	-0.515203	0.597736	1.04213	0.597379	1.818	1.04 (0.60-1.82)
BcVbma	ebi-a-GCST90007526	Low hand grip strength (60 years and older) (EWGSOP) || id:ebi-a-GCST90007526	M32338.metal.pos.txt.gz	Weighted mode	26	-0.341445	0.104747	0.00320882	-0.546749	-0.136142	0.710742	0.578828	0.872719	0.71 (0.58-0.87)
id.exposure	id.outcome	outcome	exposure	nsnp	b_Inverse variance weighted	se_Inverse variance weighted	pval_Inverse variance weighted	b_Weighted median	se_Weighted median	pval_Weighted median	b_MR Egger	se_MR Egger	pval_MR Egger	Q_MR Egger	Q_df_MR Egger	Q_pval_MR Egger	Q_Inverse variance weighted	Q_df_Inverse variance weighted	Q_pval_Inverse variance weighted	egger_intercept	se	pval
BcVbma	ebi-a-GCST90007526	Low hand grip strength (60 years and older) (EWGSOP) || id:ebi-a-GCST90007526	M32338.metal.pos.txt.gz	26	-0.238419	0.0781916	0.00229481	-0.34404	0.0975472	0.00042044	-0.406616	0.124468	0.00326552	22.1209	24	0.572053	25.1275	25	0.455249	0.00477736	0.00275518	0.0957557
athersclerosis---mannose
Detailed information on selected single nucleotide polymorphisms
SNP	effect_allele.exposure	other_allele.exposure	effect_allele.outcome	other_allele.outcome	beta.exposure	beta.outcome	eaf.exposure	eaf.outcome	remove	palindromic	ambiguous	id.outcome	chr	pos	se.outcome	samplesize.outcome	pval.outcome	outcome	originalname.outcome	outcome.deprecated	mr_keep.outcome	data_source.outcome	se.exposure	pval.exposure	samplesize.exposure	exposure	mr_keep.exposure	pval_origin.exposure	id.exposure	action	mr_keep	R2	F
rs10736	T	C	T	C	-0.0118	-0.0286	0.2011	0.2203	FALSE	FALSE	FALSE	finn-b-I9_ATHSCLE_EXNONE	7	32526687	0.0231		0.2157	"Atherosclerosis, excluding cerebral, coronary and PAD" (no controls excluded) || id:finn-b-I9_ATHSCLE_EXNONE	"Atherosclerosis, excluding cerebral, coronary and PAD" (no controls excluded)	"Atherosclerosis, excluding cerebral, coronary and PAD" (no controls excluded) || ||	TRUE	igd	0.0026	4.731e-06	7345	M00584.metal.pos.txt.gz	TRUE	reported	0Z9epA	2	TRUE	0.00279646	20.592
rs10982244	A	G	A	G	-0.0177	-0.0008	0.6098	0.5088	FALSE	FALSE	FALSE	finn-b-I9_ATHSCLE_EXNONE	9	117250278	0.0192		0.9677	"Atherosclerosis, excluding cerebral, coronary and PAD" (no controls excluded) || id:finn-b-I9_ATHSCLE_EXNONE	"Atherosclerosis, excluding cerebral, coronary and PAD" (no controls excluded)	"Atherosclerosis, excluding cerebral, coronary and PAD" (no controls excluded) || ||	TRUE	igd	0.004	8.931e-06	1754	M00584.metal.pos.txt.gz	TRUE	reported	0Z9epA	2	TRUE	0.0110402	19.5583
rs11676911	A	G	A	G	-0.0429	-0.0649	0.0216	0.02755	FALSE	FALSE	FALSE	finn-b-I9_ATHSCLE_EXNONE	2	129124919	0.0602		0.2811	"Atherosclerosis, excluding cerebral, coronary and PAD" (no controls excluded) || id:finn-b-I9_ATHSCLE_EXNONE	"Atherosclerosis, excluding cerebral, coronary and PAD" (no controls excluded)	"Atherosclerosis, excluding cerebral, coronary and PAD" (no controls excluded) || ||	TRUE	igd	0.0084	3.659e-07	7345	M00584.metal.pos.txt.gz	TRUE	reported	0Z9epA	2	TRUE	0.00353854	26.0758
rs1181723	A	G	A	G	0.0116	-0.0047	0.2086	0.1648	FALSE	FALSE	FALSE	finn-b-I9_ATHSCLE_EXNONE	7	141110146	0.0263		0.8575	"Atherosclerosis, excluding cerebral, coronary and PAD" (no controls excluded) || id:finn-b-I9_ATHSCLE_EXNONE	"Atherosclerosis, excluding cerebral, coronary and PAD" (no controls excluded)	"Atherosclerosis, excluding cerebral, coronary and PAD" (no controls excluded) || ||	TRUE	igd	0.0026	5.629e-06	7345	M00584.metal.pos.txt.gz	TRUE	reported	0Z9epA	2	TRUE	0.00270273	19.8999
rs12218544	C	G	C	G	-0.019	-0.0436	0.0836	0.08598	FALSE	TRUE	FALSE	finn-b-I9_ATHSCLE_EXNONE	10	124947286	0.0343		0.2037	"Atherosclerosis, excluding cerebral, coronary and PAD" (no controls excluded) || id:finn-b-I9_ATHSCLE_EXNONE	"Atherosclerosis, excluding cerebral, coronary and PAD" (no controls excluded)	"Atherosclerosis, excluding cerebral, coronary and PAD" (no controls excluded) || ||	TRUE	igd	0.0039	1.28e-06	7345	M00584.metal.pos.txt.gz	TRUE	reported	0Z9epA	2	TRUE	0.00322096	23.7279
rs12414366	C	G	C	G	0.0214	0.0136	0.7696	0.6883	FALSE	TRUE	FALSE	finn-b-I9_ATHSCLE_EXNONE	10	4436442	0.0207		0.512	"Atherosclerosis, excluding cerebral, coronary and PAD" (no controls excluded) || id:finn-b-I9_ATHSCLE_EXNONE	"Atherosclerosis, excluding cerebral, coronary and PAD" (no controls excluded)	"Atherosclerosis, excluding cerebral, coronary and PAD" (no controls excluded) || ||	TRUE	igd	0.0047	4.889e-06	1754	M00584.metal.pos.txt.gz	TRUE	reported	0Z9epA	2	TRUE	0.0116815	20.7079
rs12474099	A	G	A	G	-0.0202	0.0893	0.0649	0.07374	FALSE	FALSE	FALSE	finn-b-I9_ATHSCLE_EXNONE	2	26832666	0.0365		0.0143499	"Atherosclerosis, excluding cerebral, coronary and PAD" (no controls excluded) || id:finn-b-I9_ATHSCLE_EXNONE	"Atherosclerosis, excluding cerebral, coronary and PAD" (no controls excluded)	"Atherosclerosis, excluding cerebral, coronary and PAD" (no controls excluded) || ||	TRUE	igd	0.0043	1.968e-06	7345	M00584.metal.pos.txt.gz	TRUE	reported	0Z9epA	2	TRUE	0.00299551	22.0621
rs1260326	T	C	T	C	-0.0439	0.0421	0.4088	0.3507	FALSE	FALSE	FALSE	finn-b-I9_ATHSCLE_EXNONE	2	27730940	0.0201		0.0360803	"Atherosclerosis, excluding cerebral, coronary and PAD" (no controls excluded) || id:finn-b-I9_ATHSCLE_EXNONE	"Atherosclerosis, excluding cerebral, coronary and PAD" (no controls excluded)	"Atherosclerosis, excluding cerebral, coronary and PAD" (no controls excluded) || ||	TRUE	igd	0.0024	1.296e-77	7345	M00584.metal.pos.txt.gz	TRUE	reported	0Z9epA	2	TRUE	0.0435681	334.494
rs13116473	A	G	A	G	-0.0448	-0.2099	0.9853	0.995681	FALSE	FALSE	FALSE	finn-b-I9_ATHSCLE_EXNONE	4	39184712	0.1441		0.1453	"Atherosclerosis, excluding cerebral, coronary and PAD" (no controls excluded) || id:finn-b-I9_ATHSCLE_EXNONE	"Atherosclerosis, excluding cerebral, coronary and PAD" (no controls excluded)	"Atherosclerosis, excluding cerebral, coronary and PAD" (no controls excluded) || ||	TRUE	igd	0.0096	2.932e-06	7345	M00584.metal.pos.txt.gz	TRUE	reported	0Z9epA	2	TRUE	0.00295621	21.7718
rs16932803	T	G	T	G	-0.0121	0.0096	0.1673	0.1404	FALSE	FALSE	FALSE	finn-b-I9_ATHSCLE_EXNONE	9	35961087	0.0275		0.7279	"Atherosclerosis, excluding cerebral, coronary and PAD" (no controls excluded) || id:finn-b-I9_ATHSCLE_EXNONE	"Atherosclerosis, excluding cerebral, coronary and PAD" (no controls excluded)	"Atherosclerosis, excluding cerebral, coronary and PAD" (no controls excluded) || ||	TRUE	igd	0.0026	5.005e-06	7345	M00584.metal.pos.txt.gz	TRUE	reported	0Z9epA	2	TRUE	0.00294004	21.6524
rs17061914	A	G	A	G	-0.0146	-0.0454	0.8581	0.8169	FALSE	FALSE	FALSE	finn-b-I9_ATHSCLE_EXNONE	5	162989491	0.0247		0.0659295	"Atherosclerosis, excluding cerebral, coronary and PAD" (no controls excluded) || id:finn-b-I9_ATHSCLE_EXNONE	"Atherosclerosis, excluding cerebral, coronary and PAD" (no controls excluded)	"Atherosclerosis, excluding cerebral, coronary and PAD" (no controls excluded) || ||	TRUE	igd	0.0033	8.766e-06	7345	M00584.metal.pos.txt.gz	TRUE	reported	0Z9epA	2	TRUE	0.00265785	19.5686
rs1841535	T	G	T	G	0.0252	-0.055	0.1482	0.2992	FALSE	FALSE	FALSE	finn-b-I9_ATHSCLE_EXNONE	3	131615890	0.021		0.00874198	"Atherosclerosis, excluding cerebral, coronary and PAD" (no controls excluded) || id:finn-b-I9_ATHSCLE_EXNONE	"Atherosclerosis, excluding cerebral, coronary and PAD" (no controls excluded)	"Atherosclerosis, excluding cerebral, coronary and PAD" (no controls excluded) || ||	TRUE	igd	0.0056	6.998e-06	1754	M00584.metal.pos.txt.gz	TRUE	reported	0Z9epA	2	TRUE	0.0114133	20.2269
rs2270451	A	G	A	G	0.0152	-0.0219	0.8941	0.8766	FALSE	FALSE	FALSE	finn-b-I9_ATHSCLE_EXNONE	12	12849826	0.0292		0.4529	"Atherosclerosis, excluding cerebral, coronary and PAD" (no controls excluded) || id:finn-b-I9_ATHSCLE_EXNONE	"Atherosclerosis, excluding cerebral, coronary and PAD" (no controls excluded)	"Atherosclerosis, excluding cerebral, coronary and PAD" (no controls excluded) || ||	TRUE	igd	0.0034	7.525e-06	7345	M00584.metal.pos.txt.gz	TRUE	reported	0Z9epA	2	TRUE	0.00271367	19.9807
rs2272172	T	C	T	C	-0.0648	0.1342	0.0226	0.009465	FALSE	FALSE	FALSE	finn-b-I9_ATHSCLE_EXNONE	7	105251106	0.1016		0.1863	"Atherosclerosis, excluding cerebral, coronary and PAD" (no controls excluded) || id:finn-b-I9_ATHSCLE_EXNONE	"Atherosclerosis, excluding cerebral, coronary and PAD" (no controls excluded)	"Atherosclerosis, excluding cerebral, coronary and PAD" (no controls excluded) || ||	TRUE	igd	0.0145	7.508e-06	1754	M00584.metal.pos.txt.gz	TRUE	reported	0Z9epA	2	TRUE	0.0112582	19.9489
rs2304684	T	C	T	C	-0.0438	0.1144	0.0182	0.02496	FALSE	FALSE	FALSE	finn-b-I9_ATHSCLE_EXNONE	2	27466368	0.0613		0.0622702	"Atherosclerosis, excluding cerebral, coronary and PAD" (no controls excluded) || id:finn-b-I9_ATHSCLE_EXNONE	"Atherosclerosis, excluding cerebral, coronary and PAD" (no controls excluded)	"Atherosclerosis, excluding cerebral, coronary and PAD" (no controls excluded) || ||	TRUE	igd	0.0094	3.021e-06	7345	M00584.metal.pos.txt.gz	TRUE	reported	0Z9epA	2	TRUE	0.00294726	21.7057
rs2723713	T	C	T	C	-0.0356	0.0373	0.0254	0.04865	FALSE	FALSE	FALSE	finn-b-I9_ATHSCLE_EXNONE	4	169599841	0.0446		0.4033	"Atherosclerosis, excluding cerebral, coronary and PAD" (no controls excluded) || id:finn-b-I9_ATHSCLE_EXNONE	"Atherosclerosis, excluding cerebral, coronary and PAD" (no controls excluded)	"Atherosclerosis, excluding cerebral, coronary and PAD" (no controls excluded) || ||	TRUE	igd	0.008	9.19e-06	7345	M00584.metal.pos.txt.gz	TRUE	reported	0Z9epA	2	TRUE	0.0026888	19.7971
rs435315	A	T	A	T	-0.0121	0.0075	0.2033	0.253	FALSE	TRUE	FALSE	finn-b-I9_ATHSCLE_EXNONE	15	70150016	0.022		0.733	"Atherosclerosis, excluding cerebral, coronary and PAD" (no controls excluded) || id:finn-b-I9_ATHSCLE_EXNONE	"Atherosclerosis, excluding cerebral, coronary and PAD" (no controls excluded)	"Atherosclerosis, excluding cerebral, coronary and PAD" (no controls excluded) || ||	TRUE	igd	0.0026	2.18e-06	7345	M00584.metal.pos.txt.gz	TRUE	reported	0Z9epA	2	TRUE	0.00294004	21.6524
rs7007251	A	G	A	G	-0.015	-0.018	0.1057	0.06901	FALSE	FALSE	FALSE	finn-b-I9_ATHSCLE_EXNONE	8	103054099	0.0378		0.6346	"Atherosclerosis, excluding cerebral, coronary and PAD" (no controls excluded) || id:finn-b-I9_ATHSCLE_EXNONE	"Atherosclerosis, excluding cerebral, coronary and PAD" (no controls excluded)	"Atherosclerosis, excluding cerebral, coronary and PAD" (no controls excluded) || ||	TRUE	igd	0.0034	8.76e-06	7345	M00584.metal.pos.txt.gz	TRUE	reported	0Z9epA	2	TRUE	0.00264292	19.4584
rs7747345	A	T	A	T	0.0122	-0.002	0.8153	0.8186	FALSE	TRUE	FALSE	finn-b-I9_ATHSCLE_EXNONE	6	20512373	0.0249		0.9371	"Atherosclerosis, excluding cerebral, coronary and PAD" (no controls excluded) || id:finn-b-I9_ATHSCLE_EXNONE	"Atherosclerosis, excluding cerebral, coronary and PAD" (no controls excluded)	"Atherosclerosis, excluding cerebral, coronary and PAD" (no controls excluded) || ||	TRUE	igd	0.0026	2.524e-06	7345	M00584.metal.pos.txt.gz	TRUE	reported	0Z9epA	2	TRUE	0.00298869	22.0118
rs937813	T	C	T	C	0.0271	-0.0761	0.9025	0.8991	FALSE	FALSE	FALSE	finn-b-I9_ATHSCLE_EXNONE	2	28301540	0.0317		0.0163301	"Atherosclerosis, excluding cerebral, coronary and PAD" (no controls excluded) || id:finn-b-I9_ATHSCLE_EXNONE	"Atherosclerosis, excluding cerebral, coronary and PAD" (no controls excluded)	"Atherosclerosis, excluding cerebral, coronary and PAD" (no controls excluded) || ||	TRUE	igd	0.0039	2.645e-12	7345	M00584.metal.pos.txt.gz	TRUE	reported	0Z9epA	2	TRUE	0.00653088	48.2715
rs991670	T	C	T	C	-0.0111	0.0103	0.6624	0.6511	FALSE	FALSE	FALSE	finn-b-I9_ATHSCLE_EXNONE	4	54558299	0.0201		0.6067	"Atherosclerosis, excluding cerebral, coronary and PAD" (no controls excluded) || id:finn-b-I9_ATHSCLE_EXNONE	"Atherosclerosis, excluding cerebral, coronary and PAD" (no controls excluded)	"Atherosclerosis, excluding cerebral, coronary and PAD" (no controls excluded) || ||	TRUE	igd	0.0025	7.476e-06	7345	M00584.metal.pos.txt.gz	TRUE	reported	0Z9epA	2	TRUE	0.00267676	19.7082
Sensitive results
id.exposure	id.outcome	outcome	exposure	method	nsnp	b	se	pval	lo_ci	up_ci	or	or_lci95	or_uci95	estimate
0Z9epA	finn-b-I9_ATHSCLE_EXNONE	"Atherosclerosis, excluding cerebral, coronary and PAD" (no controls excluded) || id:finn-b-I9_ATHSCLE_EXNONE	M00584.metal.pos.txt.gz	Inverse variance weighted	21	-0.758592	0.341801	0.0264595	-1.42852	-0.0886631	0.468325	0.239663	0.915154	0.47 (0.24-0.92)
0Z9epA	finn-b-I9_ATHSCLE_EXNONE	"Atherosclerosis, excluding cerebral, coronary and PAD" (no controls excluded) || id:finn-b-I9_ATHSCLE_EXNONE	M00584.metal.pos.txt.gz	Weighted median	21	-0.952666	0.415217	0.0217686	-1.76649	-0.138841	0.385711	0.170932	0.870367	0.39 (0.17-0.87)
0Z9epA	finn-b-I9_ATHSCLE_EXNONE	"Atherosclerosis, excluding cerebral, coronary and PAD" (no controls excluded) || id:finn-b-I9_ATHSCLE_EXNONE	M00584.metal.pos.txt.gz	MR Egger	21	-1.641	0.71803	0.0339513	-3.04833	-0.233656	0.193787	0.0474379	0.791634	0.19 (0.05-0.79)
0Z9epA	finn-b-I9_ATHSCLE_EXNONE	"Atherosclerosis, excluding cerebral, coronary and PAD" (no controls excluded) || id:finn-b-I9_ATHSCLE_EXNONE	M00584.metal.pos.txt.gz	Simple mode	21	-0.818657	0.893179	0.370291	-2.56929	0.931975	0.441024	0.07659	2.53952	0.44 (0.08-2.54)
0Z9epA	finn-b-I9_ATHSCLE_EXNONE	"Atherosclerosis, excluding cerebral, coronary and PAD" (no controls excluded) || id:finn-b-I9_ATHSCLE_EXNONE	M00584.metal.pos.txt.gz	Weighted mode	21	-0.969592	0.424617	0.0334746	-1.80184	-0.137343	0.379238	0.164995	0.871671	0.38 (0.16-0.87)
id.exposure	id.outcome	outcome	exposure	nsnp	b_Inverse variance weighted	se_Inverse variance weighted	pval_Inverse variance weighted	b_Weighted median	se_Weighted median	pval_Weighted median	b_MR Egger	se_MR Egger	pval_MR Egger	Q_MR Egger	Q_df_MR Egger	Q_pval_MR Egger	Q_Inverse variance weighted	Q_df_Inverse variance weighted	Q_pval_Inverse variance weighted	egger_intercept	se	pval
0Z9epA	finn-b-I9_ATHSCLE_EXNONE	"Atherosclerosis, excluding cerebral, coronary and PAD" (no controls excluded) || id:finn-b-I9_ATHSCLE_EXNONE	M00584.metal.pos.txt.gz	21	-0.758592	0.341801	0.0264595	-0.952666	0.415217	0.0217687	-1.641	0.71803	0.0339513	29.4995	19	0.0585229	32.4925	20	0.0383248	0.0222638	0.0160353	0.181074
athersclerosis---kynurenine
Detailed information on selected single nucleotide polymorphisms
SNP	effect_allele.exposure	other_allele.exposure	effect_allele.outcome	other_allele.outcome	beta.exposure	beta.outcome	eaf.exposure	eaf.outcome	remove	palindromic	ambiguous	id.outcome	chr	pos	se.outcome	samplesize.outcome	pval.outcome	outcome	originalname.outcome	outcome.deprecated	mr_keep.outcome	data_source.outcome	se.exposure	pval.exposure	samplesize.exposure	exposure	mr_keep.exposure	pval_origin.exposure	id.exposure	action	mr_keep	R2	F
rs10085935	T	C	T	C	-0.0103	-0.0265	0.3782	0.3614	FALSE	FALSE	FALSE	finn-b-I9_ATHSCLE_EXNONE	8	39806267	0.0199		0.1817	"Atherosclerosis, excluding cerebral, coronary and PAD" (no controls excluded) || id:finn-b-I9_ATHSCLE_EXNONE	"Atherosclerosis, excluding cerebral, coronary and PAD" (no controls excluded)	"Atherosclerosis, excluding cerebral, coronary and PAD" (no controls excluded) || ||	TRUE	igd	0.0017	3.326e-09	7368	M15140.metal.pos.txt.gz	TRUE	reported	VvjjmS	2	TRUE	0.00495757	36.6994
rs10857319	T	C	T	C	-0.0086	0.0196	0.3481	0.4735	FALSE	FALSE	FALSE	finn-b-I9_ATHSCLE_EXNONE	4	159729794	0.0192		0.3065	"Atherosclerosis, excluding cerebral, coronary and PAD" (no controls excluded) || id:finn-b-I9_ATHSCLE_EXNONE	"Atherosclerosis, excluding cerebral, coronary and PAD" (no controls excluded)	"Atherosclerosis, excluding cerebral, coronary and PAD" (no controls excluded) || ||	TRUE	igd	0.0017	9.451e-07	7368	M15140.metal.pos.txt.gz	TRUE	reported	VvjjmS	2	TRUE	0.00346133	25.5847
rs10937762	A	G	A	G	0.0078	-0.0013	0.5679	0.5551	FALSE	FALSE	FALSE	finn-b-I9_ATHSCLE_EXNONE	4	6918679	0.0193		0.9483	"Atherosclerosis, excluding cerebral, coronary and PAD" (no controls excluded) || id:finn-b-I9_ATHSCLE_EXNONE	"Atherosclerosis, excluding cerebral, coronary and PAD" (no controls excluded)	"Atherosclerosis, excluding cerebral, coronary and PAD" (no controls excluded) || ||	TRUE	igd	0.0018	8.16e-06	7368	M15140.metal.pos.txt.gz	TRUE	reported	VvjjmS	2	TRUE	0.00254208	18.7727
rs11057695	T	C	T	C	0.0206	0.0388	0.0566	0.1005	FALSE	FALSE	FALSE	finn-b-I9_ATHSCLE_EXNONE	12	125083336	0.032		0.2244	"Atherosclerosis, excluding cerebral, coronary and PAD" (no controls excluded) || id:finn-b-I9_ATHSCLE_EXNONE	"Atherosclerosis, excluding cerebral, coronary and PAD" (no controls excluded)	"Atherosclerosis, excluding cerebral, coronary and PAD" (no controls excluded) || ||	TRUE	igd	0.0046	8.027e-06	7368	M15140.metal.pos.txt.gz	TRUE	reported	VvjjmS	2	TRUE	0.00271449	20.0494
rs11162752	A	G	A	G	-0.0077	-0.0044	0.5972	0.631	FALSE	FALSE	FALSE	finn-b-I9_ATHSCLE_EXNONE	1	80060337	0.0198		0.825	"Atherosclerosis, excluding cerebral, coronary and PAD" (no controls excluded) || id:finn-b-I9_ATHSCLE_EXNONE	"Atherosclerosis, excluding cerebral, coronary and PAD" (no controls excluded)	"Atherosclerosis, excluding cerebral, coronary and PAD" (no controls excluded) || ||	TRUE	igd	0.0017	8.076e-06	7368	M15140.metal.pos.txt.gz	TRUE	reported	VvjjmS	2	TRUE	0.00277668	20.51
rs11593042	A	T	A	T	0.0151	0.038	0.0919	0.05139	FALSE	TRUE	FALSE	finn-b-I9_ATHSCLE_EXNONE	10	6933467	0.0437		0.3847	"Atherosclerosis, excluding cerebral, coronary and PAD" (no controls excluded) || id:finn-b-I9_ATHSCLE_EXNONE	"Atherosclerosis, excluding cerebral, coronary and PAD" (no controls excluded)	"Atherosclerosis, excluding cerebral, coronary and PAD" (no controls excluded) || ||	TRUE	igd	0.0033	4.545e-06	7368	M15140.metal.pos.txt.gz	TRUE	reported	VvjjmS	2	TRUE	0.00283364	20.9319
rs11646849	A	G	A	G	-0.0086	-0.0363	0.5005	0.5289	FALSE	FALSE	FALSE	finn-b-I9_ATHSCLE_EXNONE	16	82817251	0.0191		0.0571202	"Atherosclerosis, excluding cerebral, coronary and PAD" (no controls excluded) || id:finn-b-I9_ATHSCLE_EXNONE	"Atherosclerosis, excluding cerebral, coronary and PAD" (no controls excluded)	"Atherosclerosis, excluding cerebral, coronary and PAD" (no controls excluded) || ||	TRUE	igd	0.0017	6.403e-07	7368	M15140.metal.pos.txt.gz	TRUE	reported	VvjjmS	2	TRUE	0.00346133	25.5847
rs12082398	T	C	T	C	0.0117	-0.003	0.5855	0.5385	FALSE	FALSE	FALSE	finn-b-I9_ATHSCLE_EXNONE	1	25234781	0.0192		0.8741	"Atherosclerosis, excluding cerebral, coronary and PAD" (no controls excluded) || id:finn-b-I9_ATHSCLE_EXNONE	"Atherosclerosis, excluding cerebral, coronary and PAD" (no controls excluded)	"Atherosclerosis, excluding cerebral, coronary and PAD" (no controls excluded) || ||	TRUE	igd	0.0024	9.332e-07	7368	M15140.metal.pos.txt.gz	TRUE	reported	VvjjmS	2	TRUE	0.00321515	23.7592
rs12490394	T	G	T	G	0.0084	-0.0179	0.4967	0.5551	FALSE	FALSE	FALSE	finn-b-I9_ATHSCLE_EXNONE	3	5496096	0.0196		0.3624	"Atherosclerosis, excluding cerebral, coronary and PAD" (no controls excluded) || id:finn-b-I9_ATHSCLE_EXNONE	"Atherosclerosis, excluding cerebral, coronary and PAD" (no controls excluded)	"Atherosclerosis, excluding cerebral, coronary and PAD" (no controls excluded) || ||	TRUE	igd	0.0019	8.014e-06	7368	M15140.metal.pos.txt.gz	TRUE	reported	VvjjmS	2	TRUE	0.00264576	19.5404
rs12802337	A	G	A	G	-0.0161	-0.0648	0.0776	0.06623	FALSE	FALSE	FALSE	finn-b-I9_ATHSCLE_EXNONE	11	55531892	0.0392		0.0986802	"Atherosclerosis, excluding cerebral, coronary and PAD" (no controls excluded) || id:finn-b-I9_ATHSCLE_EXNONE	"Atherosclerosis, excluding cerebral, coronary and PAD" (no controls excluded)	"Atherosclerosis, excluding cerebral, coronary and PAD" (no controls excluded) || ||	TRUE	igd	0.0036	5.952e-06	7368	M15140.metal.pos.txt.gz	TRUE	reported	VvjjmS	2	TRUE	0.0027072	19.9953
rs12937634	T	C	T	C	-0.0082	-0.0447	0.5397	0.5147	FALSE	FALSE	FALSE	finn-b-I9_ATHSCLE_EXNONE	17	47444442	0.0191		0.0194599	"Atherosclerosis, excluding cerebral, coronary and PAD" (no controls excluded) || id:finn-b-I9_ATHSCLE_EXNONE	"Atherosclerosis, excluding cerebral, coronary and PAD" (no controls excluded)	"Atherosclerosis, excluding cerebral, coronary and PAD" (no controls excluded) || ||	TRUE	igd	0.0017	2.279e-06	7368	M15140.metal.pos.txt.gz	TRUE	reported	VvjjmS	2	TRUE	0.00314783	23.2601
rs1426134	C	G	C	G	-0.0081	-0.0118	0.3715	0.3484	FALSE	TRUE	FALSE	finn-b-I9_ATHSCLE_EXNONE	4	14179729	0.0201		0.5564	"Atherosclerosis, excluding cerebral, coronary and PAD" (no controls excluded) || id:finn-b-I9_ATHSCLE_EXNONE	"Atherosclerosis, excluding cerebral, coronary and PAD" (no controls excluded)	"Atherosclerosis, excluding cerebral, coronary and PAD" (no controls excluded) || ||	TRUE	igd	0.0017	3.837e-06	7368	M15140.metal.pos.txt.gz	TRUE	reported	VvjjmS	2	TRUE	0.00307175	22.6963
rs1496635	A	C	A	C	-0.0091	0.0308	0.3407	0.3512	FALSE	FALSE	FALSE	finn-b-I9_ATHSCLE_EXNONE	19	31692461	0.02		0.1237	"Atherosclerosis, excluding cerebral, coronary and PAD" (no controls excluded) || id:finn-b-I9_ATHSCLE_EXNONE	"Atherosclerosis, excluding cerebral, coronary and PAD" (no controls excluded)	"Atherosclerosis, excluding cerebral, coronary and PAD" (no controls excluded) || ||	TRUE	igd	0.0018	2.123e-07	7368	M15140.metal.pos.txt.gz	TRUE	reported	VvjjmS	2	TRUE	0.00345688	25.5517
rs16924894	A	T	A	T	0.0814	0.0735	0.024	0.02716	FALSE	TRUE	FALSE	finn-b-I9_ATHSCLE_EXNONE	10	24845525	0.0581		0.2059	"Atherosclerosis, excluding cerebral, coronary and PAD" (no controls excluded) || id:finn-b-I9_ATHSCLE_EXNONE	"Atherosclerosis, excluding cerebral, coronary and PAD" (no controls excluded)	"Atherosclerosis, excluding cerebral, coronary and PAD" (no controls excluded) || ||	TRUE	igd	0.0146	2.329e-08	1764	M15140.metal.pos.txt.gz	TRUE	reported	VvjjmS	2	TRUE	0.0173164	31.0492
rs16974854	T	C	T	C	-0.0234	0.0312	0.038	0.05253	FALSE	FALSE	FALSE	finn-b-I9_ATHSCLE_EXNONE	17	68029032	0.0431		0.4697	"Atherosclerosis, excluding cerebral, coronary and PAD" (no controls excluded) || id:finn-b-I9_ATHSCLE_EXNONE	"Atherosclerosis, excluding cerebral, coronary and PAD" (no controls excluded)	"Atherosclerosis, excluding cerebral, coronary and PAD" (no controls excluded) || ||	TRUE	igd	0.0048	1.151e-06	7368	M15140.metal.pos.txt.gz	TRUE	reported	VvjjmS	2	TRUE	0.00321515	23.7592
rs17630235	A	G	A	G	0.0131	0.0787	0.4183	0.3805	FALSE	FALSE	FALSE	finn-b-I9_ATHSCLE_EXNONE	12	112591686	0.0197		6.37294e-05	"Atherosclerosis, excluding cerebral, coronary and PAD" (no controls excluded) || id:finn-b-I9_ATHSCLE_EXNONE	"Atherosclerosis, excluding cerebral, coronary and PAD" (no controls excluded)	"Atherosclerosis, excluding cerebral, coronary and PAD" (no controls excluded) || ||	TRUE	igd	0.0017	3.411e-14	7368	M15140.metal.pos.txt.gz	TRUE	reported	VvjjmS	2	TRUE	0.00799483	59.3645
rs21327	A	G	A	G	0.0095	0.0312	0.286	0.3275	FALSE	FALSE	FALSE	finn-b-I9_ATHSCLE_EXNONE	1	146528521	0.0204		0.1256	"Atherosclerosis, excluding cerebral, coronary and PAD" (no controls excluded) || id:finn-b-I9_ATHSCLE_EXNONE	"Atherosclerosis, excluding cerebral, coronary and PAD" (no controls excluded)	"Atherosclerosis, excluding cerebral, coronary and PAD" (no controls excluded) || ||	TRUE	igd	0.0018	1.245e-07	7368	M15140.metal.pos.txt.gz	TRUE	reported	VvjjmS	2	TRUE	0.00376629	27.8474
rs2320536	T	C	T	C	0.0081	-0.0256	0.4131	0.481	FALSE	FALSE	FALSE	finn-b-I9_ATHSCLE_EXNONE	4	140801676	0.0192		0.1824	"Atherosclerosis, excluding cerebral, coronary and PAD" (no controls excluded) || id:finn-b-I9_ATHSCLE_EXNONE	"Atherosclerosis, excluding cerebral, coronary and PAD" (no controls excluded)	"Atherosclerosis, excluding cerebral, coronary and PAD" (no controls excluded) || ||	TRUE	igd	0.0017	3.322e-06	7368	M15140.metal.pos.txt.gz	TRUE	reported	VvjjmS	2	TRUE	0.00307175	22.6963
rs2375475	T	C	T	C	-0.0084	-0.0058	0.3236	0.4184	FALSE	FALSE	FALSE	finn-b-I9_ATHSCLE_EXNONE	1	65211843	0.0194		0.7665	"Atherosclerosis, excluding cerebral, coronary and PAD" (no controls excluded) || id:finn-b-I9_ATHSCLE_EXNONE	"Atherosclerosis, excluding cerebral, coronary and PAD" (no controls excluded)	"Atherosclerosis, excluding cerebral, coronary and PAD" (no controls excluded) || ||	TRUE	igd	0.0017	1.414e-06	7368	M15140.metal.pos.txt.gz	TRUE	reported	VvjjmS	2	TRUE	0.00330274	24.4086
rs2491294	A	G	A	G	-0.01	0.0225	0.31	0.3468	FALSE	FALSE	FALSE	finn-b-I9_ATHSCLE_EXNONE	1	88302604	0.0201		0.2632	"Atherosclerosis, excluding cerebral, coronary and PAD" (no controls excluded) || id:finn-b-I9_ATHSCLE_EXNONE	"Atherosclerosis, excluding cerebral, coronary and PAD" (no controls excluded)	"Atherosclerosis, excluding cerebral, coronary and PAD" (no controls excluded) || ||	TRUE	igd	0.002	5.733e-07	5604	M15140.metal.pos.txt.gz	TRUE	reported	VvjjmS	2	TRUE	0.00444129	24.9911
rs2651516	T	C	T	C	0.008	0.003	0.6585	0.6845	FALSE	FALSE	FALSE	finn-b-I9_ATHSCLE_EXNONE	15	53302309	0.0206		0.8826	"Atherosclerosis, excluding cerebral, coronary and PAD" (no controls excluded) || id:finn-b-I9_ATHSCLE_EXNONE	"Atherosclerosis, excluding cerebral, coronary and PAD" (no controls excluded)	"Atherosclerosis, excluding cerebral, coronary and PAD" (no controls excluded) || ||	TRUE	igd	0.0017	4.303e-06	7368	M15140.metal.pos.txt.gz	TRUE	reported	VvjjmS	2	TRUE	0.0029966	22.1393
rs3184504	T	C	T	C	0.0149	0.0753	0.4851	0.4088	FALSE	FALSE	FALSE	finn-b-I9_ATHSCLE_EXNONE	12	111884608	0.0194		0.0001041	"Atherosclerosis, excluding cerebral, coronary and PAD" (no controls excluded) || id:finn-b-I9_ATHSCLE_EXNONE	"Atherosclerosis, excluding cerebral, coronary and PAD" (no controls excluded)	"Atherosclerosis, excluding cerebral, coronary and PAD" (no controls excluded) || ||	TRUE	igd	0.0017	6.046e-18	7368	M15140.metal.pos.txt.gz	TRUE	reported	VvjjmS	2	TRUE	0.0103186	76.7992
rs3788706	A	G	A	G	-0.0117	0.0158	0.1302	0.113	FALSE	FALSE	FALSE	finn-b-I9_ATHSCLE_EXNONE	22	46869170	0.0303		0.601399	"Atherosclerosis, excluding cerebral, coronary and PAD" (no controls excluded) || id:finn-b-I9_ATHSCLE_EXNONE	"Atherosclerosis, excluding cerebral, coronary and PAD" (no controls excluded)	"Atherosclerosis, excluding cerebral, coronary and PAD" (no controls excluded) || ||	TRUE	igd	0.0026	6.102e-06	7368	M15140.metal.pos.txt.gz	TRUE	reported	VvjjmS	2	TRUE	0.00274084	20.2445
rs3789978	A	G	A	G	0.0123	-0.0042	0.8469	0.8224	FALSE	FALSE	FALSE	finn-b-I9_ATHSCLE_EXNONE	12	32947193	0.0249		0.8657	"Atherosclerosis, excluding cerebral, coronary and PAD" (no controls excluded) || id:finn-b-I9_ATHSCLE_EXNONE	"Atherosclerosis, excluding cerebral, coronary and PAD" (no controls excluded)	"Atherosclerosis, excluding cerebral, coronary and PAD" (no controls excluded) || ||	TRUE	igd	0.0025	1.318e-06	7368	M15140.metal.pos.txt.gz	TRUE	reported	VvjjmS	2	TRUE	0.00327458	24.1998
rs3809198	A	C	A	C	0.0554	0.0568	0.0199	0.009311	FALSE	FALSE	FALSE	finn-b-I9_ATHSCLE_EXNONE	12	96883306	0.1013		0.5752	"Atherosclerosis, excluding cerebral, coronary and PAD" (no controls excluded) || id:finn-b-I9_ATHSCLE_EXNONE	"Atherosclerosis, excluding cerebral, coronary and PAD" (no controls excluded)	"Atherosclerosis, excluding cerebral, coronary and PAD" (no controls excluded) || ||	TRUE	igd	0.012	4.281e-06	1764	M15140.metal.pos.txt.gz	TRUE	reported	VvjjmS	2	TRUE	0.0119383	21.2894
rs4820242	A	G	A	G	-0.0085	0.0153	0.6201	0.5447	FALSE	FALSE	FALSE	finn-b-I9_ATHSCLE_EXNONE	22	36982675	0.0192		0.426	"Atherosclerosis, excluding cerebral, coronary and PAD" (no controls excluded) || id:finn-b-I9_ATHSCLE_EXNONE	"Atherosclerosis, excluding cerebral, coronary and PAD" (no controls excluded)	"Atherosclerosis, excluding cerebral, coronary and PAD" (no controls excluded) || ||	TRUE	igd	0.0017	9.026e-07	7368	M15140.metal.pos.txt.gz	TRUE	reported	VvjjmS	2	TRUE	0.00338158	24.9932
rs511797	A	C	A	C	0.012	0.0474	0.1261	0.1406	FALSE	FALSE	FALSE	finn-b-I9_ATHSCLE_EXNONE	11	95895139	0.0276		0.0859805	"Atherosclerosis, excluding cerebral, coronary and PAD" (no controls excluded) || id:finn-b-I9_ATHSCLE_EXNONE	"Atherosclerosis, excluding cerebral, coronary and PAD" (no controls excluded)	"Atherosclerosis, excluding cerebral, coronary and PAD" (no controls excluded) || ||	TRUE	igd	0.0026	3.774e-06	7368	M15140.metal.pos.txt.gz	TRUE	reported	VvjjmS	2	TRUE	0.00288279	21.296
rs6575634	T	C	T	C	-0.0158	-0.0058	0.6184	0.6482	FALSE	FALSE	FALSE	finn-b-I9_ATHSCLE_EXNONE	14	98248954	0.02		0.770999	"Atherosclerosis, excluding cerebral, coronary and PAD" (no controls excluded) || id:finn-b-I9_ATHSCLE_EXNONE	"Atherosclerosis, excluding cerebral, coronary and PAD" (no controls excluded)	"Atherosclerosis, excluding cerebral, coronary and PAD" (no controls excluded) || ||	TRUE	igd	0.0035	4.845e-06	1764	M15140.metal.pos.txt.gz	TRUE	reported	VvjjmS	2	TRUE	0.0114207	20.3557
rs669764	T	C	T	C	-0.0078	-0.0026	0.3176	0.3847	FALSE	FALSE	FALSE	finn-b-I9_ATHSCLE_EXNONE	1	78691660	0.0196		0.8931	"Atherosclerosis, excluding cerebral, coronary and PAD" (no controls excluded) || id:finn-b-I9_ATHSCLE_EXNONE	"Atherosclerosis, excluding cerebral, coronary and PAD" (no controls excluded)	"Atherosclerosis, excluding cerebral, coronary and PAD" (no controls excluded) || ||	TRUE	igd	0.0018	7.726e-06	7368	M15140.metal.pos.txt.gz	TRUE	reported	VvjjmS	2	TRUE	0.00254208	18.7727
rs6770323	T	C	T	C	-0.008	-0.0076	0.4299	0.4904	FALSE	FALSE	FALSE	finn-b-I9_ATHSCLE_EXNONE	3	161850410	0.0192		0.6917	"Atherosclerosis, excluding cerebral, coronary and PAD" (no controls excluded) || id:finn-b-I9_ATHSCLE_EXNONE	"Atherosclerosis, excluding cerebral, coronary and PAD" (no controls excluded)	"Atherosclerosis, excluding cerebral, coronary and PAD" (no controls excluded) || ||	TRUE	igd	0.0017	3.331e-06	7368	M15140.metal.pos.txt.gz	TRUE	reported	VvjjmS	2	TRUE	0.0029966	22.1393
rs6815057	A	G	A	G	0.0085	0.0187	0.5786	0.5586	FALSE	FALSE	FALSE	finn-b-I9_ATHSCLE_EXNONE	4	97782257	0.0193		0.3318	"Atherosclerosis, excluding cerebral, coronary and PAD" (no controls excluded) || id:finn-b-I9_ATHSCLE_EXNONE	"Atherosclerosis, excluding cerebral, coronary and PAD" (no controls excluded)	"Atherosclerosis, excluding cerebral, coronary and PAD" (no controls excluded) || ||	TRUE	igd	0.0017	1.117e-06	7368	M15140.metal.pos.txt.gz	TRUE	reported	VvjjmS	2	TRUE	0.00338158	24.9932
rs6946693	T	G	T	G	0.0102	-0.021	0.7069	0.7383	FALSE	FALSE	FALSE	finn-b-I9_ATHSCLE_EXNONE	7	70153068	0.0219		0.3366	"Atherosclerosis, excluding cerebral, coronary and PAD" (no controls excluded) || id:finn-b-I9_ATHSCLE_EXNONE	"Atherosclerosis, excluding cerebral, coronary and PAD" (no controls excluded)	"Atherosclerosis, excluding cerebral, coronary and PAD" (no controls excluded) || ||	TRUE	igd	0.0023	9.181e-06	7368	M15140.metal.pos.txt.gz	TRUE	reported	VvjjmS	2	TRUE	0.00266218	19.662
rs739744	T	C	T	C	-0.0082	-0.0565	0.5529	0.6614	FALSE	FALSE	FALSE	finn-b-I9_ATHSCLE_EXNONE	12	113185462	0.0202		0.00519804	"Atherosclerosis, excluding cerebral, coronary and PAD" (no controls excluded) || id:finn-b-I9_ATHSCLE_EXNONE	"Atherosclerosis, excluding cerebral, coronary and PAD" (no controls excluded)	"Atherosclerosis, excluding cerebral, coronary and PAD" (no controls excluded) || ||	TRUE	igd	0.0017	1.876e-06	7368	M15140.metal.pos.txt.gz	TRUE	reported	VvjjmS	2	TRUE	0.00314783	23.2601
rs7548008	A	G	A	G	0.016	0.0287	0.504	0.5029	FALSE	FALSE	FALSE	finn-b-I9_ATHSCLE_EXNONE	1	43202095	0.0191		0.1337	"Atherosclerosis, excluding cerebral, coronary and PAD" (no controls excluded) || id:finn-b-I9_ATHSCLE_EXNONE	"Atherosclerosis, excluding cerebral, coronary and PAD" (no controls excluded)	"Atherosclerosis, excluding cerebral, coronary and PAD" (no controls excluded) || ||	TRUE	igd	0.0035	3.564e-06	1764	M15140.metal.pos.txt.gz	TRUE	reported	VvjjmS	2	TRUE	0.0117082	20.8743
rs759507	T	C	T	C	0.008	0.0201	0.366	0.3319	FALSE	FALSE	FALSE	finn-b-I9_ATHSCLE_EXNONE	2	50754813	0.0203		0.3229	"Atherosclerosis, excluding cerebral, coronary and PAD" (no controls excluded) || id:finn-b-I9_ATHSCLE_EXNONE	"Atherosclerosis, excluding cerebral, coronary and PAD" (no controls excluded)	"Atherosclerosis, excluding cerebral, coronary and PAD" (no controls excluded) || ||	TRUE	igd	0.0018	5.176e-06	7368	M15140.metal.pos.txt.gz	TRUE	reported	VvjjmS	2	TRUE	0.00267376	19.7477
rs7619096	A	C	A	C	0.008	0.014	0.6886	0.7242	FALSE	FALSE	FALSE	finn-b-I9_ATHSCLE_EXNONE	3	84199075	0.0214		0.5123	"Atherosclerosis, excluding cerebral, coronary and PAD" (no controls excluded) || id:finn-b-I9_ATHSCLE_EXNONE	"Atherosclerosis, excluding cerebral, coronary and PAD" (no controls excluded)	"Atherosclerosis, excluding cerebral, coronary and PAD" (no controls excluded) || ||	TRUE	igd	0.0017	4.916e-06	7368	M15140.metal.pos.txt.gz	TRUE	reported	VvjjmS	2	TRUE	0.0029966	22.1393
rs7619568	A	G	A	G	0.0177	-0.0052	0.94	0.92807	FALSE	FALSE	FALSE	finn-b-I9_ATHSCLE_EXNONE	3	191433799	0.037		0.8887	"Atherosclerosis, excluding cerebral, coronary and PAD" (no controls excluded) || id:finn-b-I9_ATHSCLE_EXNONE	"Atherosclerosis, excluding cerebral, coronary and PAD" (no controls excluded)	"Atherosclerosis, excluding cerebral, coronary and PAD" (no controls excluded) || ||	TRUE	igd	0.004	9.527e-06	7368	M15140.metal.pos.txt.gz	TRUE	reported	VvjjmS	2	TRUE	0.00265048	19.5753
rs7843776	T	C	T	C	-0.0084	-0.0094	0.4038	0.3257	FALSE	FALSE	FALSE	finn-b-I9_ATHSCLE_EXNONE	8	75008787	0.0205		0.645199	"Atherosclerosis, excluding cerebral, coronary and PAD" (no controls excluded) || id:finn-b-I9_ATHSCLE_EXNONE	"Atherosclerosis, excluding cerebral, coronary and PAD" (no controls excluded)	"Atherosclerosis, excluding cerebral, coronary and PAD" (no controls excluded) || ||	TRUE	igd	0.0019	7.409e-06	7368	M15140.metal.pos.txt.gz	TRUE	reported	VvjjmS	2	TRUE	0.00264576	19.5404
rs7906282	T	G	T	G	0.0094	0.0014	0.3095	0.234	FALSE	FALSE	FALSE	finn-b-I9_ATHSCLE_EXNONE	10	19083596	0.0226		0.9516	"Atherosclerosis, excluding cerebral, coronary and PAD" (no controls excluded) || id:finn-b-I9_ATHSCLE_EXNONE	"Atherosclerosis, excluding cerebral, coronary and PAD" (no controls excluded)	"Atherosclerosis, excluding cerebral, coronary and PAD" (no controls excluded) || ||	TRUE	igd	0.0018	8.1e-08	7368	M15140.metal.pos.txt.gz	TRUE	reported	VvjjmS	2	TRUE	0.00368771	27.2642
rs8051149	A	G	A	G	0.0258	0.0566	0.2127	0.2278	FALSE	FALSE	FALSE	finn-b-I9_ATHSCLE_EXNONE	16	87878822	0.0228		0.01295	"Atherosclerosis, excluding cerebral, coronary and PAD" (no controls excluded) || id:finn-b-I9_ATHSCLE_EXNONE	"Atherosclerosis, excluding cerebral, coronary and PAD" (no controls excluded)	"Atherosclerosis, excluding cerebral, coronary and PAD" (no controls excluded) || ||	TRUE	igd	0.0025	9.073e-26	7368	M15140.metal.pos.txt.gz	TRUE	reported	VvjjmS	2	TRUE	0.0142488	106.473
rs886125	A	G	A	G	0.0082	0.0297	0.463	0.4389	FALSE	FALSE	FALSE	finn-b-I9_ATHSCLE_EXNONE	12	111365324	0.0193		0.124	"Atherosclerosis, excluding cerebral, coronary and PAD" (no controls excluded) || id:finn-b-I9_ATHSCLE_EXNONE	"Atherosclerosis, excluding cerebral, coronary and PAD" (no controls excluded)	"Atherosclerosis, excluding cerebral, coronary and PAD" (no controls excluded) || ||	TRUE	igd	0.0017	1.855e-06	7368	M15140.metal.pos.txt.gz	TRUE	reported	VvjjmS	2	TRUE	0.00314783	23.2601
rs9533582	A	G	A	G	-0.0222	0.0427	0.0351	0.04474	FALSE	FALSE	FALSE	finn-b-I9_ATHSCLE_EXNONE	13	44250866	0.0463		0.3555	"Atherosclerosis, excluding cerebral, coronary and PAD" (no controls excluded) || id:finn-b-I9_ATHSCLE_EXNONE	"Atherosclerosis, excluding cerebral, coronary and PAD" (no controls excluded)	"Atherosclerosis, excluding cerebral, coronary and PAD" (no controls excluded) || ||	TRUE	igd	0.005	9.996e-06	7368	M15140.metal.pos.txt.gz	TRUE	reported	VvjjmS	2	TRUE	0.00266843	19.7082
rs9857268	A	G	A	G	0.008	0.0058	0.411	0.4189	FALSE	FALSE	FALSE	finn-b-I9_ATHSCLE_EXNONE	3	83398721	0.0194		0.765701	"Atherosclerosis, excluding cerebral, coronary and PAD" (no controls excluded) || id:finn-b-I9_ATHSCLE_EXNONE	"Atherosclerosis, excluding cerebral, coronary and PAD" (no controls excluded)	"Atherosclerosis, excluding cerebral, coronary and PAD" (no controls excluded) || ||	TRUE	igd	0.0017	3.072e-06	7368	M15140.metal.pos.txt.gz	TRUE	reported	VvjjmS	2	TRUE	0.0029966	22.1393
Sensitive results
id.exposure	id.outcome	outcome	exposure	method	nsnp	b	se	pval	lo_ci	up_ci	or	or_lci95	or_uci95	estimate
VvjjmS	finn-b-I9_ATHSCLE_EXNONE	"Atherosclerosis, excluding cerebral, coronary and PAD" (no controls excluded) || id:finn-b-I9_ATHSCLE_EXNONE	M15140.metal.pos.txt.gz	Inverse variance weighted	43	1.29113	0.343099	0.000167797	0.618654	1.9636	3.63689	1.85643	7.12496	3.64 (1.86- 7.12)
VvjjmS	finn-b-I9_ATHSCLE_EXNONE	"Atherosclerosis, excluding cerebral, coronary and PAD" (no controls excluded) || id:finn-b-I9_ATHSCLE_EXNONE	M15140.metal.pos.txt.gz	Weighted median	43	0.930767	0.468823	0.0471084	0.0118726	1.84966	2.53645	1.01194	6.35766	2.54 (1.01- 6.36)
VvjjmS	finn-b-I9_ATHSCLE_EXNONE	"Atherosclerosis, excluding cerebral, coronary and PAD" (no controls excluded) || id:finn-b-I9_ATHSCLE_EXNONE	M15140.metal.pos.txt.gz	MR Egger	43	1.47786	0.726883	0.0485456	0.0531719	2.90255	4.38356	1.05461	18.2206	4.38 (1.05-18.22)
VvjjmS	finn-b-I9_ATHSCLE_EXNONE	"Atherosclerosis, excluding cerebral, coronary and PAD" (no controls excluded) || id:finn-b-I9_ATHSCLE_EXNONE	M15140.metal.pos.txt.gz	Simple mode	43	0.873018	0.945079	0.360893	-0.979338	2.72537	2.39412	0.37556	15.2621	2.39 (0.38-15.26)
VvjjmS	finn-b-I9_ATHSCLE_EXNONE	"Atherosclerosis, excluding cerebral, coronary and PAD" (no controls excluded) || id:finn-b-I9_ATHSCLE_EXNONE	M15140.metal.pos.txt.gz	Weighted mode	43	1.09697	0.597875	0.0736285	-0.0748691	2.2688	2.99507	0.927865	9.6678	3.00 (0.93- 9.67)
id.exposure	id.outcome	outcome	exposure	nsnp	b_Inverse variance weighted	se_Inverse variance weighted	pval_Inverse variance weighted	b_Weighted median	se_Weighted median	pval_Weighted median	b_MR Egger	se_MR Egger	pval_MR Egger	Q_MR Egger	Q_df_MR Egger	Q_pval_MR Egger	Q_Inverse variance weighted	Q_df_Inverse variance weighted	Q_pval_Inverse variance weighted	egger_intercept	se	pval
VvjjmS	finn-b-I9_ATHSCLE_EXNONE	"Atherosclerosis, excluding cerebral, coronary and PAD" (no controls excluded) || id:finn-b-I9_ATHSCLE_EXNONE	M15140.metal.pos.txt.gz	43	1.29113	0.343099	0.0001678	0.930767	0.468823	0.0471084	1.47786	0.726883	0.0485456	64.6527	41	0.0106665	64.7875	42	0.0135263	-0.0025772	0.00881596	0.771505

## Sheet: Table S5 The pathways of Met
1-Frailty index	Pathway	Total	Expected	Hits	Raw p	#NAME?	Holm adjust	FDR	Impact	Total	Expected
	Caffeine metabolism	10	0.064516	2	0.0016409	2.7849	0.13783	0.13783	0.30769	10	0.064516
	Porphyrin and chlorophyll metabolism	30	0.19355	2	0.014803	1.8296	1	0.62173	0.21307	30	0.19355
	Valine, leucine and isoleucine biosynthesis	8	0.051613	1	0.050574	1.2961	1	1	0	8	0.051613
	Biotin metabolism	10	0.064516	1	0.062852	1.2017	1	1	0	10	0.064516
	Arginine biosynthesis	14	0.090323	1	0.086981	1.0606	1	1	0.22843	14	0.090323
	Lysine degradation	25	0.16129	1	0.15048	0.82252	1	1	0	25	0.16129
	Biosynthesis of unsaturated fatty acids	36	0.23226	1	0.20998	0.67783	1	1	0	36	0.23226
	Glycerophospholipid metabolism	36	0.23226	1	0.20998	0.67783	1	1	0.01736	36	0.23226
	Fatty acid elongation	39	0.25161	1	0.22554	0.64678	1	1	0	39	0.25161
	Fatty acid degradation	39	0.25161	1	0.22554	0.64678	1	1	0	39	0.25161
	Valine, leucine and isoleucine degradation	40	0.25806	1	0.23066	0.63702	1	1	0.01084	40	0.25806
	Tryptophan metabolism	41	0.26452	1	0.23576	0.62754	1	1	0.09417	41	0.26452
	Fatty acid biosynthesis	47	0.30323	1	0.26569	0.57562	1	1	0.01473	47	0.30323
	Aminoacyl-tRNA biosynthesis	48	0.30968	1	0.27058	0.5677	1	1	0	48	0.30968
2- Low hand-grip strength		Total	Expected	Hits	Raw p	#NAME?	Holm adjust	FDR	Impact
	Glyoxylate and dicarboxylate metabolism	32	0.10323	3	7.78e-05	4.1088	0.0065383	0.0065383	0.10582
	Citrate cycle (TCA cycle)	20	0.064516	2	0.0015462	2.8107	0.12833	0.052499	0.09046
	Pyruvate metabolism	22	0.070968	2	0.001875	2.727	0.15375	0.052499	0.23794
	Glycine, serine and threonine metabolism	33	0.10645	2	0.0042247	2.3742	0.3422	0.088718	0.24577
	Sphingolipid metabolism	21	0.067742	1	0.066014	1.1804	1	0.81602	0
	Glycolysis / Gluconeogenesis	26	0.083871	1	0.081205	1.0904	1	0.81602	0.10044
	Alanine, aspartate and glutamate metabolism	28	0.090323	1	0.087226	1.0594	1	0.81602	0
	Glutathione metabolism	28	0.090323	1	0.087226	1.0594	1	0.81602	0.08873
	Porphyrin and chlorophyll metabolism	30	0.096774	1	0.093216	1.0305	1	0.81602	0
	Cysteine and methionine metabolism	33	0.10645	1	0.10214	0.9908	1	0.81602	0
	Glycerophospholipid metabolism	36	0.11613	1	0.111	0.9547	1	0.81602	0.01736
	Arginine and proline metabolism	38	0.12258	1	0.11686	0.93234	1	0.81602	0
	Tyrosine metabolism	42	0.13548	1	0.12849	0.89111	1	0.81602	0
	Primary bile acid biosynthesis	46	0.14839	1	0.14001	0.85385	1	0.81602	0.00758
	Aminoacyl-tRNA biosynthesis	48	0.15484	1	0.14572	0.83649	1	0.81602	0
3-Appendicular lean mass		Total	Expected	Hits	Raw p	#NAME?	Holm adjust	FDR	Impact
	Phenylalanine metabolism	10	0.03871	1	0.038151	1.4185	1	1	0
	Citrate cycle (TCA cycle)	20	0.077419	1	0.075082	1.1245	1	1	0.09038
	Alanine, aspartate and glutamate metabolism	28	0.10839	1	0.10377	0.98393	1	1	0
	Glyoxylate and dicarboxylate metabolism	32	0.12387	1	0.11783	0.92874	1	1	0.03175
	Glycine, serine and threonine metabolism	33	0.12774	1	0.12132	0.91607	1	1	0.05034
	Glycerophospholipid metabolism	36	0.13935	1	0.13171	0.88038	1	1	0.01736
	Amino sugar and nucleotide sugar metabolism	37	0.14323	1	0.13515	0.86918	1	1	0
	Fatty acid biosynthesis	47	0.18194	1	0.16894	0.77227	1	1	0
4-Arterial stiffness		Total	Expected	Hits	Raw p	#NAME?	Holm adjust	FDR	Impact
	Steroid biosynthesis	42	0.13548	2	0.0068085	2.167	0.57191	0.57191	0.0588
	Nicotinate and nicotinamide metabolism	15	0.048387	1	0.04752	1.3231	1	1	0
	Glycerophospholipid metabolism	36	0.11613	1	0.111	0.9547	1	1	0.01736
	Purine metabolism	65	0.20968	1	0.19304	0.71435	1	1	0
5-Atherosclerosis		Total	Expected	Hits	Raw p	#NAME?	Holm adjust	FDR	Impact
	Propanoate metabolism	23	0.044516	1	0.043887	1.3577	1	0.94618	0
	Glutathione metabolism	28	0.054194	1	0.053254	1.2736	1	0.94618	0.08873
	Porphyrin and chlorophyll metabolism	30	0.058065	1	0.056984	1.2442	1	0.94618	0
	Glyoxylate and dicarboxylate metabolism	32	0.061935	1	0.060704	1.2168	1	0.94618	0.10582
	Glycine, serine and threonine metabolism	33	0.063871	1	0.06256	1.2037	1	0.94618	0.24577
	Primary bile acid biosynthesis	46	0.089032	1	0.08647	1.0631	1	0.94618	0.00758
	Fatty acid biosynthesis	47	0.090968	1	0.088292	1.0541	1	0.94618	0
	Aminoacyl-tRNA biosynthesis	48	0.092903	1	0.090112	1.0452	1	0.94618	0
6-PAD		Total	Expected	Hits	Raw p	#NAME?	Holm adjust	FDR	Impact
	Propanoate metabolism	23	0.044516	1	0.043887	1.3577	1	1	0
	Glycerophospholipid metabolism	36	0.069677	1	0.068115	1.1668	1	1	0.01736
	Steroid hormone biosynthesis	85	0.16452	1	0.15575	0.80756	1	1	0
7-Aortic aneurysm		Total	Expected	Hits	Raw p	#NAME?	Holm adjust	FDR	Impact
	Pyruvate metabolism	22	0.042581	1	0.042006	1.3767	1	1	0
	Propanoate metabolism	23	0.044516	1	0.043887	1.3577	1	1	0
	Arginine and proline metabolism	38	0.073548	1	0.071805	1.1438	1	1	0.06099

## Sheet: Table S6 GEO datasets-Sample in
Disease type	Datasets	Sample（Control vs Patient）	Sample type
Frailty&Sarcopenia	GSE28422-GPL570 GSE9676-GPL97 GSE1428-GPL96	39 VS 40	Vastus lateralis muscle Homo sapiens
Atherosclerosis	GSE100927-GPL17077 GSE97210-GPL16956	38 VS 72	Artery Homo sapiens
Aortic aneurysm	GSE7084-GPL570 GSE7084-GPL2507	10 VS 9	Artery Homo sapiens

## Sheet: TableS7-Sample infor 
Disease-type	Datasets	Sample_geo_accession	Group
Frailty	GSE28422-GPL570	GSM702413	Young
Frailty	GSE28422-GPL570	GSM702414	Young
Frailty	GSE28422-GPL570	GSM702415	Young
Frailty	GSE28422-GPL570	GSM702416	Young
Frailty	GSE28422-GPL570	GSM702417	Young
Frailty	GSE28422-GPL570	GSM702418	Young
Frailty	GSE28422-GPL570	GSM702419	Young
Frailty	GSE28422-GPL570	GSM702357	Young
Frailty	GSE28422-GPL570	GSM702358	Young
Frailty	GSE28422-GPL570	GSM702359	Young
Frailty	GSE28422-GPL570	GSM702360	Young
Frailty	GSE28422-GPL570	GSM702361	Young
Frailty	GSE28422-GPL570	GSM702362	Young
Frailty	GSE28422-GPL570	GSM702363	Young
Frailty	GSE28422-GPL570	GSM702364	Young
Frailty	GSE28422-GPL570	GSM702389	Old
Frailty	GSE28422-GPL570	GSM702390	Old
Frailty	GSE28422-GPL570	GSM702391	Old
Frailty	GSE28422-GPL570	GSM702392	Old
Frailty	GSE28422-GPL570	GSM702393	Old
Frailty	GSE28422-GPL570	GSM702394	Old
Frailty	GSE28422-GPL570	GSM702443	Old
Frailty	GSE28422-GPL570	GSM702444	Old
Frailty	GSE28422-GPL570	GSM702445	Old
Frailty	GSE28422-GPL570	GSM702446	Old
Frailty	GSE28422-GPL570	GSM702447	Old
Frailty	GSE28422-GPL570	GSM702448	Old
Frailty	GSE9676-GPL97	GSM244602	young female
Frailty	GSE9676-GPL97	GSM244603	young female
Frailty	GSE9676-GPL97	GSM244604	young female
Frailty	GSE9676-GPL97	GSM244605	young female
Frailty	GSE9676-GPL97	GSM244606	young female
Frailty	GSE9676-GPL97	GSM244607	young female
Frailty	GSE9676-GPL97	GSM244608	young female
Frailty	GSE9676-GPL97	GSM244587	young male
Frailty	GSE9676-GPL97	GSM244588	young male
Frailty	GSE9676-GPL97	GSM244589	young male
Frailty	GSE9676-GPL97	GSM244590	young male
Frailty	GSE9676-GPL97	GSM244591	young male
Frailty	GSE9676-GPL97	GSM244592	young male
Frailty	GSE9676-GPL97	GSM244593	young male
Frailty	GSE9676-GPL97	GSM244594	older male
Frailty	GSE9676-GPL97	GSM244595	older male
Frailty	GSE9676-GPL97	GSM244596	older male
Frailty	GSE9676-GPL97	GSM244597	older male
Frailty	GSE9676-GPL97	GSM244598	older male
Frailty	GSE9676-GPL97	GSM244599	older male
Frailty	GSE9676-GPL97	GSM244600	older male
Frailty	GSE9676-GPL97	GSM244601	older male
Frailty	GSE9676-GPL97	GSM244609	older female
Frailty	GSE9676-GPL97	GSM244610	older female
Frailty	GSE9676-GPL97	GSM244611	older female
Frailty	GSE9676-GPL97	GSM244612	older female
Frailty	GSE9676-GPL97	GSM244613	older female
Frailty	GSE9676-GPL97	GSM244614	older female
Frailty	GSE9676-GPL97	GSM244615	older female
Frailty	GSE9676-GPL97	GSM244616	older female
Frailty	GSE1428-GPL96	GSM23742	Young
Frailty	GSE1428-GPL96	GSM23743	Young
Frailty	GSE1428-GPL96	GSM23744	Young
Frailty	GSE1428-GPL96	GSM23747	Young
Frailty	GSE1428-GPL96	GSM23751	Young
Frailty	GSE1428-GPL96	GSM23754	Young
Frailty	GSE1428-GPL96	GSM23748	Young
Frailty	GSE1428-GPL96	GSM23756	Young
Frailty	GSE1428-GPL96	GSM23757	Young
Frailty	GSE1428-GPL96	GSM23735	Young
Frailty	GSE1428-GPL96	GSM23736	Older
Frailty	GSE1428-GPL96	GSM23737	Older
Frailty	GSE1428-GPL96	GSM23738	Older
Frailty	GSE1428-GPL96	GSM23740	Older
Frailty	GSE1428-GPL96	GSM23741	Older
Frailty	GSE1428-GPL96	GSM23745	Older
Frailty	GSE1428-GPL96	GSM23746	Older
Frailty	GSE1428-GPL96	GSM23749	Older
Frailty	GSE1428-GPL96	GSM23750	Older
Frailty	GSE1428-GPL96	GSM23752	Older
Frailty	GSE1428-GPL96	GSM23753	Older
Frailty	GSE1428-GPL96	GSM23755	Older
Atherosclerosis	GSE100927-GPL17077	GSM2696611	Control
Atherosclerosis	GSE100927-GPL17077	GSM2696612	Control
Atherosclerosis	GSE100927-GPL17077	GSM2696613	Control
Atherosclerosis	GSE100927-GPL17077	GSM2696615	Control
Atherosclerosis	GSE100927-GPL17077	GSM2696616	Control
Atherosclerosis	GSE100927-GPL17077	GSM2696617	Control
Atherosclerosis	GSE100927-GPL17077	GSM2696618	Control
Atherosclerosis	GSE100927-GPL17077	GSM2696621	Control
Atherosclerosis	GSE100927-GPL17077	GSM2696624	Control
Atherosclerosis	GSE100927-GPL17077	GSM2696625	Control
Atherosclerosis	GSE100927-GPL17077	GSM2696627	Control
Atherosclerosis	GSE100927-GPL17077	GSM2696635	Control
Atherosclerosis	GSE100927-GPL17077	GSM2696636	Control
Atherosclerosis	GSE100927-GPL17077	GSM2696642	Control
Atherosclerosis	GSE100927-GPL17077	GSM2696647	Control
Atherosclerosis	GSE100927-GPL17077	GSM2696648	Control
Atherosclerosis	GSE100927-GPL17077	GSM2696650	Control
Atherosclerosis	GSE100927-GPL17077	GSM2696651	Control
Atherosclerosis	GSE100927-GPL17077	GSM2696660	Control
Atherosclerosis	GSE100927-GPL17077	GSM2696662	Control
Atherosclerosis	GSE100927-GPL17077	GSM2696669	Control
Atherosclerosis	GSE100927-GPL17077	GSM2696671	Control
Atherosclerosis	GSE100927-GPL17077	GSM2696678	Control
Atherosclerosis	GSE100927-GPL17077	GSM2696682	Control
Atherosclerosis	GSE100927-GPL17077	GSM2696688	Control
Atherosclerosis	GSE100927-GPL17077	GSM2696691	Control
Atherosclerosis	GSE100927-GPL17077	GSM2696693	Control
Atherosclerosis	GSE100927-GPL17077	GSM2696694	Control
Atherosclerosis	GSE100927-GPL17077	GSM2696695	Control
Atherosclerosis	GSE100927-GPL17077	GSM2696697	Control
Atherosclerosis	GSE100927-GPL17077	GSM2696699	Control
Atherosclerosis	GSE100927-GPL17077	GSM2696700	Control
Atherosclerosis	GSE100927-GPL17077	GSM2696709	Control
Atherosclerosis	GSE100927-GPL17077	GSM2696710	Control
Atherosclerosis	GSE100927-GPL17077	GSM2696711	Control
Atherosclerosis	GSE100927-GPL17077	GSM2696609	AS
Atherosclerosis	GSE100927-GPL17077	GSM2696610	AS
Atherosclerosis	GSE100927-GPL17077	GSM2696614	AS
Atherosclerosis	GSE100927-GPL17077	GSM2696619	AS
Atherosclerosis	GSE100927-GPL17077	GSM2696620	AS
Atherosclerosis	GSE100927-GPL17077	GSM2696622	AS
Atherosclerosis	GSE100927-GPL17077	GSM2696623	AS
Atherosclerosis	GSE100927-GPL17077	GSM2696626	AS
Atherosclerosis	GSE100927-GPL17077	GSM2696628	AS
Atherosclerosis	GSE100927-GPL17077	GSM2696629	AS
Atherosclerosis	GSE100927-GPL17077	GSM2696630	AS
Atherosclerosis	GSE100927-GPL17077	GSM2696631	AS
Atherosclerosis	GSE100927-GPL17077	GSM2696632	AS
Atherosclerosis	GSE100927-GPL17077	GSM2696633	AS
Atherosclerosis	GSE100927-GPL17077	GSM2696634	AS
Atherosclerosis	GSE100927-GPL17077	GSM2696637	AS
Atherosclerosis	GSE100927-GPL17077	GSM2696638	AS
Atherosclerosis	GSE100927-GPL17077	GSM2696639	AS
Atherosclerosis	GSE100927-GPL17077	GSM2696640	AS
Atherosclerosis	GSE100927-GPL17077	GSM2696641	AS
Atherosclerosis	GSE100927-GPL17077	GSM2696643	AS
Atherosclerosis	GSE100927-GPL17077	GSM2696644	AS
Atherosclerosis	GSE100927-GPL17077	GSM2696645	AS
Atherosclerosis	GSE100927-GPL17077	GSM2696646	AS
Atherosclerosis	GSE100927-GPL17077	GSM2696649	AS
Atherosclerosis	GSE100927-GPL17077	GSM2696652	AS
Atherosclerosis	GSE100927-GPL17077	GSM2696653	AS
Atherosclerosis	GSE100927-GPL17077	GSM2696654	AS
Atherosclerosis	GSE100927-GPL17077	GSM2696655	AS
Atherosclerosis	GSE100927-GPL17077	GSM2696656	AS
Atherosclerosis	GSE100927-GPL17077	GSM2696657	AS
Atherosclerosis	GSE100927-GPL17077	GSM2696658	AS
Atherosclerosis	GSE100927-GPL17077	GSM2696659	AS
Atherosclerosis	GSE100927-GPL17077	GSM2696661	AS
Atherosclerosis	GSE100927-GPL17077	GSM2696663	AS
Atherosclerosis	GSE100927-GPL17077	GSM2696664	AS
Atherosclerosis	GSE100927-GPL17077	GSM2696665	AS
Atherosclerosis	GSE100927-GPL17077	GSM2696666	AS
Atherosclerosis	GSE100927-GPL17077	GSM2696667	AS
Atherosclerosis	GSE100927-GPL17077	GSM2696668	AS
Atherosclerosis	GSE100927-GPL17077	GSM2696670	AS
Atherosclerosis	GSE100927-GPL17077	GSM2696672	AS
Atherosclerosis	GSE100927-GPL17077	GSM2696673	AS
Atherosclerosis	GSE100927-GPL17077	GSM2696674	AS
Atherosclerosis	GSE100927-GPL17077	GSM2696675	AS
Atherosclerosis	GSE100927-GPL17077	GSM2696676	AS
Atherosclerosis	GSE100927-GPL17077	GSM2696677	AS
Atherosclerosis	GSE100927-GPL17077	GSM2696679	AS
Atherosclerosis	GSE100927-GPL17077	GSM2696680	AS
Atherosclerosis	GSE100927-GPL17077	GSM2696681	AS
Atherosclerosis	GSE100927-GPL17077	GSM2696683	AS
Atherosclerosis	GSE100927-GPL17077	GSM2696684	AS
Atherosclerosis	GSE100927-GPL17077	GSM2696685	AS
Atherosclerosis	GSE100927-GPL17077	GSM2696686	AS
Atherosclerosis	GSE100927-GPL17077	GSM2696687	AS
Atherosclerosis	GSE100927-GPL17077	GSM2696689	AS
Atherosclerosis	GSE100927-GPL17077	GSM2696690	AS
Atherosclerosis	GSE100927-GPL17077	GSM2696692	AS
Atherosclerosis	GSE100927-GPL17077	GSM2696696	AS
Atherosclerosis	GSE100927-GPL17077	GSM2696698	AS
Atherosclerosis	GSE100927-GPL17077	GSM2696701	AS
Atherosclerosis	GSE100927-GPL17077	GSM2696702	AS
Atherosclerosis	GSE100927-GPL17077	GSM2696703	AS
Atherosclerosis	GSE100927-GPL17077	GSM2696704	AS
Atherosclerosis	GSE100927-GPL17077	GSM2696705	AS
Atherosclerosis	GSE100927-GPL17077	GSM2696706	AS
Atherosclerosis	GSE100927-GPL17077	GSM2696707	AS
Atherosclerosis	GSE100927-GPL17077	GSM2696708	AS
Atherosclerosis	GSE100927-GPL17077	GSM2696712	AS
Atherosclerosis	GSE97210-GPL16956	GSM2559712	Control
Atherosclerosis	GSE97210-GPL16956	GSM2559713	Control
Atherosclerosis	GSE97210-GPL16956	GSM2559714	Control
Atherosclerosis	GSE97210-GPL16956	GSM2559715	AS
Atherosclerosis	GSE97210-GPL16956	GSM2559716	AS
Atherosclerosis	GSE97210-GPL16956	GSM2559717	AS
Aortic Aneurysm	GSE7084-GPL570	GSM170565	Aortic Aneurysm
Aortic Aneurysm	GSE7084-GPL570	GSM170566	Control
Aortic Aneurysm	GSE7084-GPL570	GSM170567	Aortic Aneurysm
Aortic Aneurysm	GSE7084-GPL570	GSM170568	Control
Aortic Aneurysm	GSE7084-GPL2507	GSM170550	Aortic Aneurysm
Aortic Aneurysm	GSE7084-GPL2507	GSM170551	Aortic Aneurysm
Aortic Aneurysm	GSE7084-GPL2507	GSM170552	Aortic Aneurysm
Aortic Aneurysm	GSE7084-GPL2507	GSM170553	Aortic Aneurysm
Aortic Aneurysm	GSE7084-GPL2507	GSM170554	Aortic Aneurysm
Aortic Aneurysm	GSE7084-GPL2507	GSM170555	Aortic Aneurysm
Aortic Aneurysm	GSE7084-GPL2507	GSM170556	Control
Aortic Aneurysm	GSE7084-GPL2507	GSM170557	Control
Aortic Aneurysm	GSE7084-GPL2507	GSM170558	Control
Aortic Aneurysm	GSE7084-GPL2507	GSM170559	Control
Aortic Aneurysm	GSE7084-GPL2507	GSM170560	Control
Aortic Aneurysm	GSE7084-GPL2507	GSM170561	Control
Aortic Aneurysm	GSE7084-GPL2507	GSM170562	Control
Aortic Aneurysm	GSE7084-GPL2507	GSM170563	Aortic Aneurysm
Aortic Aneurysm	GSE7084-GPL2507	GSM170564	Control

## Sheet: Table S8 DEGs
1-Frailty&sarcopenia	GENE	logFC	P.Value			2-AS	Gene	logFC	P.Value			3-Aortic aneurysm	Gene	logFC	P.Value
	GSTT1	-1.78348	2.63e-11				DGKZ	0.656317	1.96e-31				MRAP2	-3.9469	5.7e-07
	IGLC1	-1.91225	1.12e-08				ARHGAP27	1.02167	7.04e-29				PLN	-3.50156	5.96e-07
	FOXL1	-1.67673	5.78e-08				FAM110A	1.06734	1.12e-28				FBLN5	-2.96702	4.3e-06
	FRZB	-3.31018	1.27e-07				PLXND1	1.12179	4.06e-28				KCNA5	-3.66878	5.11e-06
	DCAF17	-1.08824	2.11e-07				YAF2	-0.575444	4.36e-28				CD83	3.08933	5.73e-06
	TLR7	-2.17262	2.4e-07				ANP32E	-0.495416	5.76e-28				ACTC1	-2.81807	6.08e-06
	DUSP4	1.92142	4.16e-07				ADAP2	1.75021	6.47e-28				RGS19	1.97519	1.14e-05
	KRT19	2.73529	6.73e-07				ARHGAP25	1.50033	7.05e-28				CCL4	3.1394	1.41e-05
	KCNJ16	-1.41734	1.52e-06				MARCKS	1.01536	1.03e-27				LYZ	2.70744	1.76e-05
	DYNC2LI1	-0.440515	1.97e-06				MFNG	1.11389	8.21e-27				IGFBP2	-2.87434	1.86e-05
	INHBA	0.846065	2.88e-06				LTB	1.54845	9.86e-27				NCEH1	2.02534	1.99e-05
	ASPN	1.3722	3.13e-06				TRIM25	0.855311	9.9e-27				RCAN2	-2.93146	2.02e-05
	SOCS3	-1.907	3.24e-06				MYBL1	-0.820699	1.09e-26				LMOD1	-2.97252	2.13e-05
	ESRP1	1.28579	3.35e-06				C16orf54	1.63125	1.88e-26				PKD2	-2.05862	2.34e-05
	GNRH1	0.550842	4.27e-06				ZMIZ2	0.783757	2.36e-26				FIBIN	-1.96761	2.5e-05
	DKK3	0.818027	4.81e-06				FAM78A	1.53423	2.51e-26				GADD45A	-2.24842	2.97e-05
	PIEZO2	1.82623	1.28e-05				STK10	1.18297	2.04e-25				PFN2	-2.18049	3.24e-05
	PFKP	-1.16568	1.51e-05				HENMT1	0.665672	2.24e-25				LDOC1	-3.09344	3.26e-05
	ARHGAP33	1.01514	2.16e-05				STARD3	0.503858	2.84e-25				TCEAL2	-3.91401	3.35e-05
	SNX16	0.582406	2.57e-05				PTPRE	0.841066	2.91e-25				HMOX1	3.24549	3.57e-05
	ATP8B3	-0.680205	3.29e-05				C2CD2L	0.768811	3.16e-25				MNDA	2.3985	4.05e-05
	RNF125	0.638201	3.5e-05				OSBPL3	1.0653	3.24e-25				CD52	3.28124	4.75e-05
	SPICE1	0.762848	3.52e-05				DDX60L	1.16275	3.3e-25				EFHD1	-3.20476	4.75e-05
	FRRS1L	0.886438	3.53e-05				HMGA1P4	1.02725	3.83e-25				ADH5	-2.18212	4.8e-05
	TRIM5	0.514082	3.74e-05				RXRA	0.542103	6.64e-25				PLEK	2.73821	5.56e-05
	SDPR	0.649396	4.31e-05				CYTH4	1.19084	6.88e-25				MMP9	4.04036	6.42e-05
	BTC	-1.01952	4.7e-05				C6orf62	0.595484	8.24e-25				ZBTB16	-2.65186	7.02e-05
	ST8SIA4	1.12601	4.74e-05				PPP1R9A	-1.007	8.77e-25				CCL8	2.75845	7.45e-05
	HMGCS2	-1.63106	5.26e-05				CSF1R	1.62754	1.02e-24				UCP2	2.40069	8.19e-05
	CALD1	0.57643	5.34e-05				RHEBL1	0.83707	1.18e-24				FMO2	-2.43315	8.22e-05
	KCNJ3	-1.04419	5.47e-05				SH2B3	0.821958	1.37e-24				NCKAP1L	2.33337	8.37e-05
	TMPRSS6	1.02127	5.49e-05				ZSWIM3	0.489168	1.55e-24				FHL1	-2.91044	8.58e-05
	RUNDC3B	-0.779436	7.48e-05				RASAL3	1.48163	1.94e-24				NEXN	-2.35965	8.75e-05
	EPHA7	-0.96604	0.000106447				AMPH	-0.864919	2.65e-24				TMEM47	-2.76195	9.29e-05
	KIAA1211L	0.659912	0.000113498				CSK	0.898681	3.72e-24				SNX10	2.2395	9.34e-05
	C7	-1.37568	0.000135725				SUB1	-0.605147	4.18e-24				LCP1	2.35495	0.000100028
	ETV5	0.969951	0.000134878				NAGPA	0.893328	4.29e-24				PPP1R14A	-2.87265	0.000101579
	HLA-DPB1	-1.0295	0.00017797				MYO1F	1.63609	4.8e-24				OGN	-2.92063	0.000106427
	COL3A1	0.570273	0.000176094				IBSP	2.69617	4.9e-24				CRISPLD1	-2.12266	0.000107505
	MFSD9	-0.516632	0.000184046				TNF	1.39848	5.13e-24				CORO1A	2.37989	0.000110087
	GADD45GIP1	0.39504	0.000197106				ARMC7	0.553232	5.25e-24				PLA2G7	2.33496	0.000110331
	PNPLA3	-2.25593	0.000206905				ASCL2	1.18299	6.15e-24				HLA-DMB	1.99065	0.000116708
	SLC14A1	0.446012	0.000213432				PRKG1	-0.67033	9.75e-24				RGS5	-2.95195	0.000118955
	SAMD9	0.745396	0.000239152				ZFR	-0.413938	1.21e-23				NPTX2	-2.39948	0.00012365
	GALK1	0.361276	0.000241166				LARP1B	-0.484424	1.32e-23				CSK	1.99179	0.000128614
	RFX3	-0.643955	0.000258272				IFIH1	0.794205	1.57e-23				CRYAB	-2.78505	0.000131496
	GULP1	0.601074	0.000266648				RAD9A	0.531845	1.7e-23				STK38L	-1.6538	0.000143789
	TMEM70	-0.937821	0.000275951				LYN	1.23463	1.76e-23				IL13RA2	-2.737	0.00016447
	RAPGEF6	-0.400989	0.000288609				SIPA1	0.641288	1.83e-23				LGMN	1.84431	0.00016756
	MICAL2	0.624324	0.000288327				SLC16A7	-0.723798	2.15e-23				RASL12	-2.86372	0.00016798
	STARD13	0.409184	0.000292975				SAMD9L	0.819733	2.51e-23				SLC7A7	1.81152	0.00017552
	DMXL1	-0.331433	0.000299948				ABHD6	0.679167	2.57e-23				FOSB	3.56956	0.000177471
	TEX11	0.975739	0.000302838				MMP9	3.75765	2.67e-23				EGR2	2.27908	0.000179477
	SPOCK3	-1.4841	0.000333192				ROR1	-0.883447	2.8e-23				GPX3	-2.69978	0.000181971
	ATG16L1	0.432694	0.000335578				VAPA	-0.458337	3.14e-23				CAPG	2.31492	0.0001838
	KANSL1L	-0.415185	0.000341946				EIF2S1	-0.44253	4.21e-23				SGK1	2.2958	0.000190136
	TSPAN12	0.490261	0.000341176				SH3KBP1	0.723953	4.26e-23				IL10RA	1.87216	0.000193348
	SLC3A1	-0.460979	0.000352754				AEBP2	-0.610127	4.92e-23				FCGR2B	1.79199	0.000199765
	DEF6	0.60042	0.00036781				ABCC5	0.797657	5.18e-23				HILPDA	-2.75419	0.000199999
	DHX35	0.414539	0.000378289				CD36	1.75364	5.27e-23				THEMIS2	2.26455	0.000203952
	KRTAP1-3	1.62162	0.000384721				IL17D	-1.25551	7.49e-23				EVI2B	1.98994	0.000206146
	GDF15	-0.610445	0.000420893				CNTN4	-1.06867	9.07e-23				PLS3	-2.33247	0.000208424
	C2CD3	0.652648	0.00041934				ARHGAP9	1.48921	9.76e-23				CDH13	-1.75649	0.000230882
	AICDA	0.809509	0.000432821				ANPEP	1.37283	1.01e-22				EPS8	-1.96909	0.000233635
	CATSPERG	0.686419	0.000443941				LASP1	0.620104	1.08e-22				LTBP1	-2.92073	0.000244768
	BDNF	-1.04984	0.000456209				HLA-E	0.705307	1.1e-22				FAM107B	1.57368	0.000245619
	RAB30	0.659059	0.000446072				FCGR3A	1.73588	1.11e-22				YAP1	-2.24446	0.00024806
	KIAA1731	-0.553806	0.000454215				NDUFAF2	-0.596701	1.16e-22				TCEAL3	-1.83874	0.000251703
	ZNF141	-0.337609	0.000456332				TAPBP	0.417485	1.4e-22				GMFG	2.01846	0.000255749
	CLDN11	-0.834449	0.000476379				ARID3A	0.828249	1.85e-22				ARHGAP9	2.18798	0.000261718
	SYT13	0.67292	0.000472935				DUSP6	0.882307	2.99e-22				LY86	2.1826	0.000264905
	MAP3K1	0.344159	0.00050703				C22orf34	0.618731	3.21e-22				TYROBP	2.35571	0.000269705
	PDE6D	0.30056	0.000509004				H3F3B	-0.600089	3.23e-22				IL1B	2.99192	0.000285152
	GALNT12	0.893246	0.000537539				TSPAN33	0.848544	3.37e-22				LYN	2.01387	0.000314874
	ZNF518A	0.426807	0.000548205				PDGFB	0.938299	3.38e-22				CXCL8	3.24024	0.000316107
	MASP1	1.51561	0.000574902				RNF115	-0.764948	3.44e-22				SPRY1	-2.07165	0.000317667
	OGN	1.26898	0.00062485				TC2N	-1.4091	3.69e-22				MAOA	-2.84244	0.000327898
	FAM198B	0.74833	0.000608487				VAMP4	-0.382807	3.95e-22				MMP12	3.36286	0.000353599
	FLI1	0.332511	0.000622424				DUSP18	0.605087	4.3e-22				IGFBP6	-2.74273	0.000363197
	HCFC1	-0.456276	0.000631935				RNF135	0.847188	4.65e-22				GPR183	2.14313	0.000372836
	KRI1	0.349155	0.000644549				LRMP	0.970613	5.32e-22				TCEAL4	-1.73466	0.000373703
	ZNF711	-0.923354	0.000693856				DPP4	1.42307	5.33e-22				CD86	1.67872	0.000376008
	COL9A2	-0.301099	0.000685612				NUP62	0.611474	5.62e-22				CTSS	2.15614	0.000377569
	TUBB1	1.87311	0.000773674				RGS19	1.01199	5.73e-22				NPR1	-1.92769	0.000381245
	GJA3	0.68627	0.00069987				LPAR1	-0.855032	5.79e-22				AMPD3	1.69052	0.000382661
	SPCS3	0.323598	0.000716463				C1orf174	0.335626	5.88e-22				NAP1L3	-1.52758	0.000388334
	GFAP	0.759442	0.000732203				MPEG1	1.31132	5.96e-22				MAPK13	1.80114	0.00040316
	MMD	-0.707551	0.000739534				TRERF1	0.602015	6.3e-22				BCL2A1	1.97616	0.000404891
	IMPACT	0.303309	0.00075575				MNAT1	-0.568558	6.44e-22				NCF2	2.24896	0.000408132
	IBSP	1.29164	0.000786168				PARP10	0.371488	7.13e-22				PRUNE2	-1.80329	0.000408364
	EPS8L2	0.716394	0.000815373				CFL2	-1.17721	7.23e-22				ADIRF	-2.86956	0.000409074
	CDCA3	0.836496	0.000842651				KTN1	-0.490922	7.61e-22				CPED1	-2.7165	0.00041094
	COL4A4	-0.455533	0.00085698				PLCB2	1.62549	7.66e-22				CLEC5A	2.21341	0.000414436
	THSD4	-0.564933	0.000884331				MT1M	-1.34862	8.41e-22				GRN	1.71052	0.000421176
	HRK	0.992048	0.000901486				NCF1	1.45772	8.46e-22				PCOLCE2	-1.53237	0.000425578
	ZDHHC13	-0.531974	0.000940545				STAB1	1.34419	8.6e-22				PDGFD	-2.53533	0.000427025
	CTSS	-0.600629	0.000942549				SRRM4	-0.90409	8.65e-22				FABP5	1.95199	0.000427414
	COL1A2	0.371099	0.000944584				NFAM1	1.64556	9.04e-22				TNFSF13B	1.69917	0.000430411
	NAIP	-0.396652	0.000993277				BBC3	0.628681	1.06e-21				CPVL	1.89021	0.000430451
	RCAN3	0.436811	0.00103365				IKZF1	0.89122	1.09e-21				APOC1	2.76931	0.000453618
	NABP1	0.441475	0.0010434				ENAH	-0.588825	1.13e-21				CRTAP	-1.34144	0.00047039
	MAP9	0.65449	0.00108788				FGD3	1.35473	1.22e-21				FERMT3	1.95282	0.00048186
	FAM135A	0.322705	0.00108774				PCYOX1L	0.562503	1.29e-21				CSRP2	-2.25295	0.000488757
	TSPAN2	0.688557	0.00111421				CCDC142	0.654265	1.35e-21				ADAMDEC1	2.38391	0.000501387
	PDPN	-0.31468	0.00118557				PGLS	0.431138	1.37e-21				GPD1L	-1.43996	0.000518148
	LMO7	-0.417994	0.00123036				LST1	1.29644	1.43e-21				PAM	-1.59132	0.000544838
	JAM3	0.366206	0.00124864				VAV3	1.17554	1.58e-21				CFL2	-1.5503	0.000578763
	SRD5A3	0.522669	0.00126582				VGLL3	-0.820348	1.6e-21				HEY2	-1.98933	0.000596892
	ST3GAL2	-0.308967	0.00130977				CLEC4A	0.967618	1.66e-21				IRF8	2.0602	0.000600225
	CHST15	0.712163	0.00134168				ARHGDIB	0.959677	1.68e-21				SLC31A2	1.61358	0.000604119
	WDR52	-0.439067	0.00136654				COTL1	1.1323	2.01e-21				SYNM	-2.04611	0.000612141
	ZNF253	0.453166	0.00138623				SLC38A7	0.911961	2.18e-21				GPR65	1.96334	0.000615719
	CALCRL	0.747309	0.00139125				IRF9	0.55079	2.2e-21				TREM1	2.14909	0.000620618
	NETO2	0.3915	0.00148167				GALNT6	1.41387	2.24e-21				RERG	-2.25517	0.000624828
	OSMR	-0.4312	0.00149819				CCDC77	0.463555	2.31e-21				PLAUR	2.00767	0.000657122
	CEP104	-0.323541	0.00150715				FCGRT	1.0069	2.36e-21				NFKBIZ	1.79832	0.000666681
	EFHC1	0.360963	0.00154858				PRRX2	-0.856089	2.41e-21				CPE	-2.33692	0.000669463
	PLXDC2	0.320749	0.00155244				ADH5	-0.866755	2.76e-21				CCL2	2.38044	0.00067968
	2023-03-03	0.709664	0.00167465				FLI1	0.743116	3.03e-21				TAGLN	-2.81015	0.000715282
	MFSD6	0.516745	0.00166075				UAP1	-1.09112	3.05e-21				IL2RG	2.06028	0.000721887
	PAX6	-0.700466	0.00164744				NECAP2	0.660594	3.32e-21				FBLIM1	-2.20107	0.000722401
	TMOD3	0.349606	0.00167799				CASZ1	-0.477116	3.33e-21				DSTN	-2.4078	0.000749123
	ADSS	-0.359945	0.0017045				GMIP	1.22532	3.34e-21				RAC2	2.16708	0.000759955
	ZNF83	0.588014	0.0017468				TMEM79	0.538989	3.36e-21				C15orf48	2.3643	0.000762027
	C14orf132	-0.951467	0.00174992				ARMC8	-0.333614	3.51e-21				CXCR2	1.99204	0.000769153
	PLEKHA5	0.447645	0.00174476				UNC13D	0.801572	3.51e-21				ACP5	2.56073	0.00082872
	OPRK1	0.665892	0.00181733				SYK	1.52187	4.01e-21				CNN1	-2.71087	0.0008292
	NKTR	-0.301875	0.00182473				LCP2	1.33668	5.74e-21				TMOD1	-1.69378	0.00083373
	CHRNA10	-0.435908	0.00187616				IRF7	1.04883	6.17e-21				RASSF2	1.59768	0.000845403
	GLYAT	0.837666	0.00190558				CHKA	0.686252	7.2e-21				FMOD	-2.05715	0.000851664
	QSOX1	0.359151	0.00189071				CCL4	2.33475	7.34e-21				HCST	1.84142	0.000878052
	CCNE1	-0.526727	0.00190571				DTYMK	0.520127	7.37e-21				TNFRSF1B	1.77019	0.000901375
	SLC19A1	0.656282	0.00191643				PIK3CD	0.568794	8.48e-21				TIMP4	-2.15469	0.000916527
	RIT1	0.313153	0.00190154				AMDHD2	0.520786	9.11e-21				DDIT4	-1.78738	0.000922234
	DIDO1	-0.403902	0.00191771				ZEB1	-0.847797	9.15e-21				TGFBR3	-1.81858	0.000934457
	PLSCR1	0.458064	0.00192026				RAMP1	-1.37815	9.45e-21				ADAP2	1.92155	0.000944444
	GCNT2	-0.784109	0.00200865				CCDC88B	0.748602	9.84e-21				CCR1	2.39762	0.000954918
	KIAA1462	0.378547	0.0019323				XAF1	0.850411	9.97e-21				RAMP1	-2.73689	0.000966655
	DLC1	0.331062	0.00193605				CLIC4	-0.671964	1.14e-20				APOE	2.67568	0.000978999
	GALNS	0.381422	0.00197575				SPI1	1.57083	1.18e-20				MYOC	-2.4534	0.000982642
	ZBTB7C	0.671373	0.00199539				PTAFR	0.786338	1.18e-20				MYO1F	1.73629	0.00102147
	EIF4E	0.329118	0.00200601				INPP5D	1.25622	1.25e-20				PCDH7	-1.78597	0.0010305
	TWSG1	0.384854	0.00200612				RAB21	-0.490504	1.26e-20				PPIF	2.01822	0.00104696
	IDI1	0.31716	0.00201704				NPR3	-0.87177	1.28e-20				NET1	-2.23131	0.00109258
	ADRB1	0.776497	0.00204935				CCDC154	0.688848	1.6e-20				ATP2B1	1.21839	0.00110321
	TCF4	0.337707	0.00204694				PLAA	-0.372754	1.93e-20				SOST	-2.84328	0.00112642
	TSGA10	-0.936045	0.00212696				ANKS1B	-0.398716	1.95e-20				CCR5	1.91279	0.0011435
	CEP63	0.300776	0.00209512				HLA-F	0.668101	2.32e-20				NPNT	-2.52851	0.00114998
	RASAL1	0.715607	0.00208563				VASH1	0.716808	2.34e-20				FGF13	-1.37733	0.00115602
	TACO1	0.338622	0.00211361				FSTL3	-1.09216	2.39e-20				CYTIP	1.6082	0.00121252
	EBP	0.309659	0.00211924				RRAS2	-0.659617	2.66e-20				VAMP8	2.21245	0.00121736
	GBP2	-0.549757	0.00215135				EPB41L5	-0.4593	2.94e-20				AOC3	-2.0318	0.00122257
	THAP4	0.382107	0.0021542				GNAI2	0.495575	3.35e-20				LTBP2	-1.90925	0.00123544
	CADM1	0.434081	0.00220578				SLAMF8	2.07992	3.49e-20				CTSH	2.0959	0.00124192
	PDK1	-0.36593	0.00222453				PARP12	0.901954	3.53e-20				PPP1R3C	-3.46352	0.00127787
	C15orf49	0.900135	0.00225708				MOB3A	0.668749	3.94e-20				FBP1	2.70858	0.00131121
	PYROXD1	0.497933	0.00227508				NCSTN	0.530621	4.03e-20				GHR	-1.46969	0.00132174
	TESC	0.464224	0.00227683				LYPLA2	0.434066	4.09e-20				COL21A1	-1.65176	0.00132266
	STYXL1	0.453133	0.00227844				TSPAN15	0.944339	4.29e-20				CTSL	1.5265	0.00133275
	GNAI1	0.46868	0.00230511				ARHGAP30	1.08173	4.31e-20				LTF	2.52375	0.00137287
	IL12RB1	-0.620579	0.00233056				MXRA7	-0.913291	4.35e-20				FDCSP	2.85787	0.00138019
	SP140L	0.640403	0.00234269				ITGAL	1.26792	4.43e-20				ITGA1	-1.49472	0.00138886
	CHORDC1	0.458352	0.00233248				SLC38A9	0.469418	4.58e-20				HLA-DMA	1.81862	0.0013925
	AGPAT5	-0.377685	0.00237383				MAP6	-0.68067	4.6e-20				CD2	2.32883	0.00139867
	PRPS2	0.497064	0.00239181				MAFB	1.32366	4.79e-20				MX2	1.8167	0.00139901
	AVPR1A	0.599799	0.00239296				IPO7	-0.430004	5.04e-20				CD27	2.89306	0.00140736
	CD44	-0.453097	0.00244229				OPA1	-0.443902	5.08e-20				NFKBIE	1.8661	0.00141384
	MTERF4	0.302943	0.00244841				HSPB8	-0.788478	5.65e-20				FCN1	2.85068	0.00142457
	TPH1	-0.743416	0.00253544				CMTM3	0.938691	5.88e-20				GPSM3	2.13384	0.00144133
	FAM105A	-0.676713	0.00257409				CAPRIN1	-0.310453	6.71e-20				MAP1B	-1.41553	0.00146385
	HTR7P1	-0.585808	0.00259336				CARD8	0.617884	6.76e-20				GLA	1.51998	0.00146402
	SLC16A7	-0.73884	0.00259421				PYCARD	1.35651	6.94e-20				ST13	-1.03086	0.00147228
	CACNG4	0.504958	0.00261519				SLAMF7	1.8354	7.92e-20				HCLS1	1.78669	0.00147567
	ZEB2	0.326317	0.00259463				RRP15	-0.528634	8.3e-20				TGFB1I1	-1.87748	0.00150997
	MYCT1	0.350302	0.00261805				MXRA5	0.809219	8.65e-20				CCDC3	-2.34614	0.00151815
	PON2	0.308745	0.00262114				CYLD	-0.434818	8.94e-20				CCDC6	-1.12257	0.00152276
	VGLL3	0.615672	0.00274048				IL10RA	1.42319	9.4e-20				STEAP2	-1.7851	0.0015345
	SLC2A5	-0.37208	0.00286135				LAYN	-0.845132	9.45e-20				KCTD9	-1.3972	0.00155084
	GNG11	0.426043	0.00287988				ARRB1	0.738014	9.83e-20				SLAMF8	2.01576	0.00157484
	ZNF226	-0.35641	0.0028928				NAIF1	0.432524	1.01e-19				CRLF1	-2.05589	0.00158406
	PROX1	-0.462017	0.00289586				FCHO1	0.985448	1.04e-19				SLC7A5	1.82354	0.00159151
	CDH11	0.580178	0.00291543				CD52	1.92705	1.04e-19				RCSD1	1.59475	0.00160666
	DAB1	-0.565867	0.00296251				NRP1	0.53915	1.05e-19				AGT	-1.84999	0.00161379
	ANKRD36	-0.466501	0.0029366				GAB3	0.682278	1.07e-19				ICAM3	2.11535	0.00163151
	DNAJC12	0.356955	0.00294757				DCAF8L2	-0.643911	1.13e-19				CXCL13	2.34717	0.00164258
	ZIC1	0.464713	0.00305412				SCAMP5	0.714623	1.19e-19				BTK	2.02875	0.00168944
	RBPMS	0.428531	0.00306591				RPRD1A	-0.504643	1.36e-19				RUNX3	2.55078	0.00175482
	NIN	-0.307764	0.00306966				BLNK	1.07659	1.37e-19				C5AR1	1.75292	0.0017676
	GMIP	0.51627	0.00311666				MAF	1.0139	1.4e-19				PRELP	-2.77931	0.00179157
	FBXO4	0.348271	0.0031609				NLRC5	0.431653	1.41e-19				GNA15	1.67083	0.00180079
	IGSF6	-0.758515	0.00330434				CYB561D1	0.508934	1.42e-19				OMD	-2.1362	0.00180098
	APOL6	-0.739264	0.00330014				DUSP26	-1.55798	1.43e-19				SYK	2.35589	0.00180638
	TRAFD1	0.318776	0.00341235				PARP14	0.709555	1.43e-19				CD14	1.87549	0.00180828
	SNHG17	-0.348844	0.00342088				RASSF8	-0.626285	1.45e-19				CYP4B1	-2.80377	0.00181682
	ASXL3	0.443619	0.0034291				KLF9	-0.911217	1.45e-19				CD69	1.47214	0.00182017
	RIPK4	0.59509	0.00350229				LONRF2	-0.99741	1.46e-19				ITGAM	1.54884	0.00182085
	AFF3	0.605134	0.00350857				LRCH2	-0.792587	1.54e-19				LSP1	1.85553	0.00184768
	EGOT	-0.977636	0.00358765				TXNDC15	-0.520802	1.63e-19				CCL5	2.10651	0.00187565
	ZNF107	0.559994	0.0035692				DTX3L	0.578642	1.65e-19				HCAR3	1.83965	0.00188443
	DACH1	0.529486	0.00360347				PTPN6	1.19529	1.67e-19				EPSTI1	1.82438	0.0018857
	POLR3G	0.394152	0.00365198				SLC9A3R1	0.573046	1.69e-19				MAFB	1.25569	0.00190354
	SEZ6L	0.382563	0.00374008				AFF4	-0.397453	1.85e-19				CD300LF	2.07812	0.00191288
	FARP1	0.334099	0.00380255				SGCD	-0.804648	1.89e-19				CXCR4	1.6335	0.00191682
	APOH	0.639708	0.00380633				HLA-A	0.485246	1.89e-19				SH3BGR	-2.02282	0.00191821
	LOXL2	0.64906	0.00381734				PI16	-2.70606	1.92e-19				FOXC1	-1.99552	0.00195161
	SCAMP4	-0.419429	0.00389402				CDC37L1	-0.601125	1.94e-19				SYNC	-1.63199	0.00195464
	FLJ10038	-0.384902	0.00391062				HCST	1.40327	2.02e-19				CYP4X1	-1.51003	0.00198674
	ATP9B	-0.344037	0.00397508				CENPBD1	0.54832	2.09e-19				SGCA	-1.71961	0.00201607
	XAF1	0.521264	0.0040292				ITGB1BP2	-0.773725	2.09e-19				EBF1	-1.52482	0.00201607
	SEMA3A	0.60154	0.00408359				KDSR	-0.352896	2.13e-19				C1orf162	1.58086	0.00203141
	LY9	0.898193	0.00410959				C16orf70	0.63472	2.23e-19				FGR	1.78795	0.00209834
	NR1H4	0.497398	0.00421374				PRR5L	0.675154	2.31e-19				ACADL	-2.10686	0.00219783
	MYEF2	-0.534253	0.00432979				PRKRA	-0.43167	2.4e-19				VAV1	1.66695	0.00220958
	PRELP	0.369831	0.00428934				VAV1	1.4819	2.45e-19				PGRMC1	-1.31644	0.00222768
	KLF13	0.446752	0.00434318				MNDA	1.35008	2.45e-19				AQP9	2.14843	0.00223072
	TNC	1.22631	0.00510446				MIIP	0.430508	2.46e-19				PLAC8	2.16129	0.00223634
	MMRN2	0.367832	0.00443763				WDR81	0.762256	2.47e-19				LILRB2	2.22965	0.00229306
	PTPN13	0.551604	0.0044456				OASL	1.03389	2.6e-19				SPARCL1	-2.64919	0.00231448
	PCYT1B	0.409908	0.00444593				VAMP8	1.4775	2.71e-19				HCK	1.54749	0.00234384
	GABRA4	0.488601	0.00449478				TRPM2	1.28324	2.8e-19				NCF1	2.86831	0.00234622
	PYGB	-0.620336	0.00459031				SCARA5	-1.45366	2.95e-19				GZMB	1.57663	0.00236478
	SCN2B	-0.689756	0.00462355				KCTD9	-0.54667	2.98e-19				CD151	-1.82257	0.00238062
	PDE9A	0.429024	0.00457712				TLR7	1.35546	2.98e-19				RNF149	1.15495	0.00239982
	ASPM	-0.59797	0.00474141				PJA2	-0.466991	3.02e-19				CEBPA	1.90322	0.00243403
	FRMD8	0.348752	0.00475519				KCNQ1	0.6049	3.1e-19				ATP1A2	-1.90976	0.00244509
	SYCP2	0.972596	0.00492375				CCNH	-0.458785	3.26e-19				ASPN	-1.99378	0.00244578
	SYT12	-0.371866	0.00479772				SESTD1	-0.625634	3.35e-19				ADH1B	-3.04426	0.00245957
	MECOM	0.50985	0.00493324				GUCA2B	-1.24534	3.37e-19				THBS2	-2.09946	0.00247557
	SERPINE2	0.530867	0.00493736				H2AFJ	-0.572747	3.8e-19				CCR7	2.63362	0.00248307
	MREG	0.402657	0.00495567				STK38L	-0.865509	3.85e-19				SELL	2.18694	0.0024957
	CDCP1	0.689319	0.00503215				METAP2	-0.48327	4.06e-19				BAMBI	-1.69	0.00249663
	RNF32	0.428731	0.0049862				MFAP3L	-0.574942	4.17e-19				TCIRG1	1.46263	0.0025161
	ARHGEF26	0.306133	0.00502525				ARHGEF9	-0.755671	4.26e-19				MMP1	1.98689	0.00254631
	C19orf26	-0.35049	0.00505456				SRGAP2	0.461115	4.38e-19				DYNLT3	-1.12986	0.00255403
	SYK	-0.593861	0.0050987				SMPD3	0.93323	4.55e-19				LAPTM5	2.05924	0.00259899
	SOCS7	0.369562	0.00519333				MYOC	-2.78612	4.8e-19				PDGFC	-1.22901	0.00266843
	PLXDC1	0.32449	0.00526325				RBMS3	-0.698356	4.81e-19				TNFRSF21	1.76541	0.00269498
	RPH3AL	0.860049	0.00534751				MPP7	-0.78317	5.06e-19				ARHGAP30	1.87902	0.00269973
	CCDC15	0.664199	0.00536032				PPP1R12A	-0.672963	5.08e-19				MYH10	-2.95584	0.00275337
	DLK1	-0.664729	0.00539404				RCC2	0.513577	5.17e-19				CP	-1.92447	0.00277587
	FAM155A	0.713442	0.00554737				PTPRC	1.21517	5.19e-19				C3AR1	1.3555	0.00277967
	WDR78	0.340568	0.00562172				STAT2	0.560974	5.22e-19				PPP1CB	-1.07233	0.0028116
	SRSF11	-0.311802	0.00567813				SEMA4D	0.562402	5.49e-19				LIPA	1.44012	0.00283503
	MCTP1	0.558361	0.00574126				PACSIN2	-0.428721	5.52e-19				CSF1R	1.94933	0.00291473
	TMEM144	0.498618	0.00574208				RNPEP	0.628011	5.53e-19				EFEMP1	-1.67007	0.00297097
	OSBPL8	-0.32506	0.00578187				CXCR3	0.756638	5.92e-19				RNASE4	-1.35143	0.00307485
	ENPP1	-0.565352	0.00576711				SIGLEC1	1.40199	6.24e-19				RRAS	-1.87474	0.00312649
	INTS9	-0.302308	0.00579555				SEZ6L2	1.34236	6.3e-19				DPEP2	2.02106	0.00315934
	ADCYAP1R1	0.703305	0.0059557				ID2	-0.876529	7.05e-19				ARMCX2	-1.13809	0.00322518
	CDT1	-0.361889	0.00595545				MYD88	0.801393	7.47e-19				REEP1	-1.46805	0.00322899
	AGPAT4	0.392757	0.0059598				CSDC2	-0.972828	7.56e-19				CTSB	1.46777	0.00325592
	ECT2	0.424806	0.005963				TSPAN4	0.63763	7.64e-19				CSRP1	-1.7888	0.00327304
	EHD4	0.359894	0.00596396				C1QC	1.40194	7.66e-19				LPAR1	-1.14203	0.00329525
	MMP8	0.551991	0.00603482				C4orf48	1.02892	7.92e-19				HSPB7	-2.57921	0.00330188
	SPIDR	-0.350028	0.00603857				CDH19	-1.07165	8.25e-19				MRGPRF	-1.68663	0.00331645
	ADAM22	0.806871	0.00613907				TERF1	-0.30058	8.25e-19				MAPKAPK3	1.77852	0.00339601
	HBEGF	0.393083	0.00630797				LEF1	0.85242	8.36e-19				DENND1C	2.11238	0.00339919
	EMP1	-0.401502	0.00632062				IL17RA	0.803579	8.55e-19				LRRC8D	1.16128	0.00339964
	CR1	-0.584523	0.00641825				DOCK8	0.827549	8.78e-19				IL4I1	2.28196	0.00341328
	NPC1L1	0.399922	0.00643163				RSF1	-0.401704	8.89e-19				SLC15A3	1.83941	0.00342237
	CLK3	0.326064	0.00648154				ABCA8	-1.04078	8.98e-19				SCO2	1.90575	0.00343155
	SLC22A5	0.315133	0.00660091				ELL2	-0.991332	9.1e-19				CXCL3	1.50776	0.00344774
	LOC101926913	0.42788	0.00674154				BMPR1A	-0.807534	9.92e-19				WASF3	-1.41187	0.00345317
	CNGB3	0.797828	0.00680633				MRPL33	-0.532484	1.03e-18				PTPN6	1.39638	0.00349035
	PLG	0.577541	0.00715345				LSP1	0.994156	1.06e-18				CXCL2	2.35238	0.00354176
	LARP7	0.331048	0.00730793				ZNF671	0.644293	1.08e-18				DUSP6	1.03702	0.00354791
	NFASC	0.331773	0.0073914				PCNA	0.479058	1.09e-18				PROS1	-1.72173	0.00355129
	ACSL6	-0.372666	0.00743015				PRCP	0.607362	1.1e-18				FRZB	-2.977	0.00362596
	ODF2	0.3051	0.00775826				ZC3H12B	-0.4387	1.12e-18				MAMDC2	-1.57624	0.0036728
	SCN11A	0.366647	0.00780525				DST	-0.414499	1.15e-18				ZNF385D	-2.12063	0.0037443
	PRDM16	0.59571	0.00790382				IRF8	1.44205	1.15e-18				IL7R	1.73322	0.00380317
	TOR3A	0.309268	0.00796465				ARRB2	1.10584	1.16e-18				SRPX	-1.72589	0.00388306
	CPEB1	-0.460509	0.00802226				OAS2	0.721027	1.26e-18				RGS18	2.00875	0.00389965
	ZNF197	0.451163	0.00804574				GYG1	-0.449105	1.26e-18				CASQ2	-1.98084	0.00392326
	CLEC4E	-0.898211	0.00821967				MCM5	0.524956	1.31e-18				ARRB2	1.23851	0.00395514
	CTAGE5	0.385419	0.00810242				MTA3	-0.335909	1.31e-18				ARRDC4	1.2602	0.00400762
	ADCY1	-0.42627	0.00832748				DAGLB	0.545352	1.46e-18				TREM2	1.97899	0.00404693
	TCTN2	-0.357261	0.00851732				BID	1.01852	1.47e-18				ADRA2C	-2.16155	0.0040475
	NEDD9	0.346239	0.00854635				APOOL	-0.526947	1.49e-18				CSTA	1.16366	0.0040613
	TMEM121	0.717409	0.00870453				GAA	0.958409	1.53e-18				MFAP4	-2.26581	0.00410709
	PHIP	-0.371857	0.00857029				MIER1	-0.31401	1.54e-18				AQP1	-2.11289	0.00411857
	PIK3CG	-0.439749	0.00863706				RAB8A	0.41817	1.58e-18				SORBS1	-2.28028	0.00416293
	RGCC	0.393552	0.0087134				NCKAP1	-0.816111	1.68e-18				CYBRD1	-1.76939	0.00425438
	GALNT6	0.578479	0.00903051				AARS2	0.462892	1.73e-18				HLA-DRA	1.76633	0.00427298
	GINS2	0.322776	0.00891216				TARBP2	0.499921	1.92e-18				TCL1A	2.63172	0.00430743
	FUBP3	-0.335105	0.0089699				SVIL	-0.659531	1.93e-18				RNASE6	1.37138	0.00433833
	CD53	-0.531203	0.00901455				CD84	1.55938	1.95e-18				TWSG1	-1.2561	0.00433915
	CSGALNACT2	0.336953	0.00905766				RFXANK	0.348535	2.04e-18				ITGB2	1.82067	0.00435623
	GSDMB	-0.309448	0.00911762				GNG12	-0.703469	2.14e-18				TEAD3	-1.29907	0.00444278
	KANK1	0.314074	0.00914698				SLC12A9	0.536764	2.16e-18				SLC37A2	1.98411	0.00445651
	ATF7IP2	0.366484	0.00927196				CX3CR1	1.33373	2.16e-18				SOD3	-2.83726	0.00449442
	MS4A6A	-0.862913	0.00944743				SNHG6	-0.464982	2.16e-18				HSPB2	-1.84031	0.00449751
	SHANK2	0.345906	0.00948923				CHODL	-1.15348	2.23e-18				SUCLA2	-1.05465	0.00451509
	ARHGAP26	-0.384411	0.009497				SCAMP3	0.449905	2.26e-18				C16orf54	1.80774	0.00451743
	HIVEP2	-0.36241	0.00950074				ITGB7	1.66591	2.31e-18				CCL18	2.00802	0.00453157
	PITPNM3	0.634668	0.00957037				CASP1	1.03204	2.45e-18				NCF4	1.96954	0.00465425
	GCNT1	-0.414988	0.00952369				RTP4	0.760466	2.57e-18				CLEC4M	2.5017	0.00467718
	ZNF771	0.356932	0.0096967				CLIP1	-0.493855	2.61e-18				SGCB	-1.74359	0.00468782
	CPM	-0.420582	0.0097586				DOK7	-0.65519	2.64e-18				TWIST1	-1.2641	0.00470222
	HAL	0.444165	0.00977578				ZBTB46	0.520929	2.79e-18				TLR1	1.19498	0.00471321
	DSC3	0.435239	0.0100645				SYNC	-1.12885	2.79e-18				SERPING1	-1.87156	0.00475635
	GLIPR1	-0.323089	0.0101608				STAT1	0.651765	2.82e-18				CKMT2	-2.01183	0.00476205
	CYP39A1	0.397651	0.0102227				STAC3	1.34149	2.82e-18				CD8A	1.38005	0.00482002
	FOXA1	0.371214	0.0103549				ARL1	-0.413528	2.84e-18				MYL9	-2.59419	0.00482303
	CARHSP1	0.315897	0.0103884				RMI1	0.457858	2.89e-18				SMOC2	-2.50293	0.00484023
	MLYCD	0.362036	0.0104481				CARD9	0.84244	3.04e-18				ITK	1.71353	0.00484507
	TRDV3	0.546371	0.0106092				ITCH	-0.458683	3.06e-18				CCNB1IP1	-1.22466	0.00485229
	RASGRP3	-0.31887	0.0106048				PTPRJ	0.655822	3.07e-18				CXCL1	1.68126	0.00486005
	HOXD10	0.510641	0.0105925				HLA-DRB1	1.54029	3.07e-18				PMEPA1	-1.3623	0.00488839
	PIGR	-0.362881	0.0107818				UNC93B1	0.96267	3.16e-18				G0S2	2.04997	0.00492968
	MTRF1	0.30936	0.0106644				PRSS56	-0.677181	3.34e-18				DHRS9	1.84577	0.00505981
	TEX15	0.475064	0.0107525				BTG3	-0.501163	3.36e-18				EVI2A	1.02152	0.00509128
	PXDC1	-0.380901	0.0112667				RELL2	0.528997	3.45e-18				LTB	2.72162	0.00517664
	CP	-0.83906	0.0115153				NMI	0.473326	3.53e-18				PYCARD	2.10577	0.00520032
	DSCAM	0.457513	0.0112876				NALCN	-0.384955	3.55e-18				PLEKHO2	1.36174	0.0052034
	CCDC176	0.385975	0.0113693				FBXL16	0.691356	3.58e-18				SPATA2L	1.10733	0.00520782
	MCOLN3	-0.3468	0.0114289				PPM1J	-0.524829	3.71e-18				TMEM154	1.50948	0.00527772
	ZNF271	0.337972	0.0114538				MAP4K1	0.865509	3.78e-18				EPDR1	-1.49941	0.00532324
	NCKAP1L	-0.410754	0.0114553				PAIP1	-0.438191	3.87e-18				MFGE8	-2.39985	0.00535308
	TTC26	0.386789	0.0114966				POLD1	0.560246	3.92e-18				HOXC6	-1.24012	0.00539027
	GRAMD3	-0.373338	0.0118956				UBA2	-0.632443	3.95e-18				TMEM263	-1.05515	0.00540557
	PDZD2	0.303928	0.0121636				AKAP12	-1.14711	4.18e-18				GREM1	1.35783	0.00543168
	NT5E	-0.437408	0.012208				C11orf58	-0.422667	4.23e-18				FHL5	-2.45816	0.00544623
	ZNF117	-0.763472	0.0123378				CCR2	1.0889	4.67e-18				SLA	1.26991	0.00545911
	TRAF1	0.425544	0.01236				S100A10	0.699838	4.68e-18				KCNN4	1.65195	0.00548814
	FAM169A	0.510773	0.0124746				PITPNB	-0.521188	4.77e-18				TNFAIP3	1.47444	0.00551817
	TGFB2	-0.399437	0.0125441				CNBP	-0.369306	4.78e-18				MAP3K8	1.45313	0.00553739
	ZNF280B	0.482496	0.0124893				MAN2B1	0.975225	4.84e-18				RCC2	1.22421	0.0056456
	SGPP1	0.37241	0.0127023				ZNF668	0.453091	4.85e-18				DEF6	1.8415	0.00566311
	UNC93B1	0.437981	0.0127026				CD300A	1.3031	5.25e-18				FAM8A1	-1.05763	0.00580831
	BCLAF1	-0.416012	0.012948				ADAMTS14	1.11457	5.35e-18				AOX1	-1.60823	0.0058399
	C1orf116	0.46457	0.0132759				CAB39L	-0.44247	5.41e-18				STK10	1.94777	0.00587155
	BACE2	0.300737	0.0132836				CD68	1.59559	5.43e-18				RAB23	-1.14996	0.00587406
	HAS2	0.441879	0.0133048				BTK	1.15776	5.53e-18				SH2B3	1.2701	0.00594707
	PANX1	0.360897	0.0133092				ATG16L2	1.05407	5.61e-18				CRLF3	1.03271	0.00595488
	SV2B	0.34098	0.0134569				EPN1	0.45675	5.64e-18				ISG15	1.28848	0.00596233
	CYBB	-0.51898	0.0137561				GUSB	0.754881	5.97e-18				TSPAN33	1.68565	0.00600748
	CLEC7A	0.597765	0.0138173				SHROOM3	-0.746486	6.11e-18				GJA1	-1.68916	0.00614586
	PENK	0.64099	0.0139195				DOLPP1	0.380584	6.14e-18				PDLIM3	-2.56548	0.00628925
	RGS5	0.324065	0.0139781				KIAA0100	0.376683	6.23e-18				LPP	-2.06082	0.00629441
	DSG3	0.35981	0.0140727				NFKBIE	1.00552	6.26e-18				MT1X	-1.80429	0.00631075
	COTL1	-0.424524	0.0142524				DAPP1	1.09098	6.29e-18				ACP2	1.11339	0.00631247
	ZNF668	0.343213	0.0144575				FASLG	0.774972	6.57e-18				C1orf198	-1.39873	0.0063979
	FPR3	-0.610576	0.0147497				POLG	0.363223	6.99e-18				DKK3	-1.7654	0.00642383
	CHD1	-0.319793	0.0148759				KCND3	-0.504775	6.99e-18				RPS6KA1	1.67406	0.00654674
	2023-03-01	-0.649671	0.0150345				LILRB2	1.37799	7.01e-18				CXCL16	1.59796	0.00669078
	DISC1	0.443848	0.0151638				SMARCAL1	0.361322	7.38e-18				CHSY3	-1.44688	0.00674852
	GLRB	-0.320901	0.0153345				RNF44	0.714079	7.38e-18				KLHDC2	-1.00588	0.00679207
	FZD1	0.453101	0.0154105				SLC22A3	-1.00934	7.38e-18				HLA-DPA1	1.37657	0.00688723
	RGS6	0.436287	0.0155299				CTSC	0.792414	7.49e-18				TLR2	1.30896	0.006907
	FGD2	-0.554259	0.01551				ICAM3	0.630322	7.49e-18				CMTM7	1.43671	0.00692354
	PAPPA	-0.345244	0.015511				SASH3	1.22123	7.73e-18				CCDC107	-1.2162	0.00693126
	TPD52	0.353818	0.0155119				PLEKHA3	-0.333382	7.9e-18				COL4A2	-1.76384	0.00696277
	SSFA2	-0.313773	0.0158007				GCOM1	-0.547159	8.16e-18				CD79A	2.20221	0.00705118
	CDC73	0.319462	0.0158248				INPP5A	-0.786068	8.39e-18				GYG1	-1.04005	0.00705931
	ZNF682	0.647459	0.0166004				BIN2	1.18294	8.62e-18				ITGA10	-1.80859	0.00706213
	ITGB2	-0.484374	0.0161732				GGA1	0.46162	8.97e-18				AOAH	1.6737	0.00709623
	TRPM6	0.398493	0.0163113				APBB1IP	1.3246	8.99e-18				GPR160	1.95732	0.00712865
	SCD5	0.369433	0.016381				PLA2G15	1.17198	9.02e-18				NAGK	1.27228	0.00714694
	NR2C1	-0.320931	0.016452				EGR2	1.51264	9.02e-18				P2RY8	1.77221	0.0071958
	NUP62CL	-0.472162	0.0171528				TYROBP	1.65312	9.2e-18				GPR137B	1.0093	0.00724205
	MRPL41	0.375933	0.017115				PERP	-0.922547	9.22e-18				CHI3L1	1.47844	0.00724599
	CCND2	0.448201	0.0171773				TBC1D9	0.451229	9.32e-18				PIK3AP1	1.20274	0.00725212
	GATA4	0.451771	0.0172692				ATP11A	0.550151	9.33e-18				RAI2	-1.3989	0.00725669
	GALNT7	0.522127	0.0179617				LAT2	0.883397	9.34e-18				THUMPD2	-1.00961	0.00728885
	FGL2	0.454094	0.0180254				N4BP1	0.348136	9.63e-18				HSPA2	-1.36282	0.00729208
	SLC27A5	0.380474	0.0179215				NDUFA4	-0.524871	9.78e-18				NMI	0.908841	0.00731391
	CES3	-0.367582	0.0180067				RASGRP4	0.694015	1.05e-17				FCGR3B	1.46646	0.00731815
	ANPEP	0.388863	0.0181388				RAB37	0.729644	1.05e-17				ERRFI1	-1.52014	0.00736635
	ZNF562	0.321946	0.0182512				UHRF1BP1L	-0.46414	1.06e-17				MPP1	1.24731	0.00737845
	SMPD3	0.754044	0.0186582				SLC37A2	1.32448	1.09e-17				CAP2	-1.0767	0.0074795
	EGLN3	-0.460351	0.0188142				LARP6	-0.758975	1.1e-17				AEBP1	-2.07858	0.00748509
	CCNB1	0.380584	0.0187342				ANO5	-0.662773	1.11e-17				PILRA	1.15638	0.00753769
	ATP8A2	-0.846447	0.0193942				TSR2	-0.401625	1.11e-17				ZFYVE21	-1.47105	0.00761975
	PTGS1	-0.370715	0.0195257				ZNF853	-0.4863	1.12e-17				SVIL	-1.24362	0.00770001
	PRND	1.16472	0.0233425				CD276	0.446602	1.15e-17				HSPB1	-1.72422	0.00770094
	MYL9	-0.360368	0.0198422				CCR1	1.64794	1.2e-17				TBC1D10C	2.13244	0.00770613
	STAB2	0.376369	0.0200686				SH3BP2	0.464392	1.2e-17				FPR3	2.04047	0.0077721
	A1CF	0.355274	0.0199831				CCDC25	-0.434455	1.21e-17				ALOX5AP	1.45475	0.00795251
	DCLK1	-0.547584	0.0201882				KPNA1	-0.362335	1.25e-17				MZB1	2.84142	0.00808057
	RCL1	0.349763	0.0200825				C11orf52	-0.53733	1.29e-17				DUSP26	-1.89968	0.00809442
	PTPRE	0.341015	0.0200851				ITGAM	1.41788	1.32e-17				NAP1L5	-1.20937	0.00813344
	CPEB3	0.34208	0.0200982				TMEM9B	0.452878	1.32e-17				ITGAL	1.43801	0.00823645
	BASP1	0.412044	0.0202413				TBC1D2	1.37619	1.34e-17				PLSCR4	-1.54181	0.00832376
	XYLT1	0.473761	0.0203724				RNF213	0.382997	1.36e-17				GAL3ST4	1.44458	0.00840481
	WIPF1	0.304734	0.0203243				MYO5A	0.829966	1.4e-17				CAV2	-1.32937	0.0084496
	SLC6A4	0.42045	0.0205775				TCIRG1	0.899149	1.46e-17				NOX4	-1.14076	0.00850822
	DNALI1	0.462091	0.0204829				S1PR4	1.31685	1.47e-17				IGSF6	1.76562	0.00856488
	ART4	0.518376	0.0206169				SYTL1	0.476431	1.47e-17				MMP7	2.37548	0.00861304
	ZSCAN12	-0.380589	0.0207475				IL6ST	-0.494348	1.48e-17				NPL	1.57868	0.00874624
	C11orf80	0.693903	0.0211776				NDE1	0.395777	1.5e-17				IRF7	1.72849	0.00882864
	BAIAP2L2	0.494951	0.0209587				P2RX7	1.04393	1.51e-17				RALA	1.11904	0.00889567
	NLGN1	0.472936	0.0209709				PDS5B	-0.572619	1.52e-17				FCRLA	2.25993	0.00892726
	KNG1	0.301967	0.0214452				GVINP1	0.588519	1.57e-17				LCK	2.10126	0.00901222
	B3GNT2	0.320231	0.0216918				USP47	-0.396239	1.58e-17				PVRIG	1.77106	0.00913787
	TSPAN32	0.614184	0.0217628				ATP6V0D1	0.601868	1.63e-17				IGFBP5	-1.61254	0.00916576
	PTPRD	-0.344544	0.0217773				ALDH16A1	0.471905	1.65e-17				MS4A7	1.33755	0.00922855
	TCP11L1	-0.323072	0.0220466				GMFG	1.06919	1.74e-17				SGCE	-1.51522	0.00934943
	C9orf114	0.331976	0.0220656				ADCY7	0.972263	1.81e-17				HSPB6	-2.27814	0.00936929
	FABP1	0.763381	0.0223614				FUNDC2	-0.336317	1.86e-17				GPC4	-1.18973	0.00936974
	EVX1	0.491582	0.0223158				DENND2D	1.56415	1.89e-17				TMC6	1.69096	0.00941778
	MMP16	0.303229	0.0226432				BEX2	-0.926661	1.89e-17				EFHD2	1.87547	0.00947693
	C2orf27A	0.379829	0.0230047				USF2	0.431356	1.89e-17				TTLL7	-1.48118	0.00950755
	GUCY1A2	0.508532	0.0232869				CORO7	1.03879	1.89e-17				MS4A1	2.09841	0.00957075
	BIRC3	0.408525	0.0233989				NCF4	1.18734	1.94e-17				FOXD1	-1.33214	0.00958902
	MYBL1	-0.309122	0.0234626				DNAJC21	-0.455027	2.06e-17				ASS1	-1.37538	0.0096145
	HIST3H2A	0.323902	0.023396				RGS10	0.954182	2.08e-17				CD3D	1.81746	0.00964273
	ADAM28	0.483343	0.0235553				FCGR2A	1.27844	2.19e-17				LILRB3	1.6983	0.009767
	PDE3A	0.738047	0.0234898				CD53	1.58426	2.27e-17				AKR1C3	-1.51496	0.00983576
	KLF8	-0.316027	0.0236573				TMC6	1.04394	2.33e-17				UFSP2	-0.977089	0.0098607
	STON1	0.307385	0.0235502				HLA-B	0.940207	2.36e-17				QPCT	1.21853	0.00986851
	PPM1E	-0.550551	0.0239673				TIMELESS	0.647463	2.39e-17				CD247	1.98624	0.0099055
	THBS1	0.305282	0.0237219				NT5DC1	-0.423288	2.43e-17				MYLK	-1.61478	0.00995164
	EMR2	0.451883	0.0240618				JAK3	1.15841	2.59e-17				HLA-DQB1	2.05847	0.00997447
	SLC25A15	0.415509	0.0241613				EEF1E1	-0.498789	2.73e-17				GAPT	1.97592	0.0100473
	HELLS	0.40746	0.0242271				ABTB2	-0.615869	2.74e-17				VCL	-1.64132	0.0100621
	DGKG	-0.452553	0.0244536				FRY	-0.661873	2.82e-17				ECM2	-1.46489	0.0101358
	ALAS2	-0.457263	0.0245236				GULP1	-0.851586	2.82e-17				JAG1	-1.30713	0.0102179
	CXCL2	0.489897	0.0245293				PAK3	-0.522126	2.84e-17				PPL	-1.31287	0.0102341
	MRPL12	0.340732	0.0249104				DEF6	0.620477	3.16e-17				TCEAL1	-1.41005	0.0102369
	ADORA3	0.446757	0.0252333				SLCO2B1	1.4897	3.31e-17				TIMD4	1.92033	0.0102739
	PDLIM2	-0.332104	0.0250497				MYOT	-0.592948	3.37e-17				SMAP2	1.58403	0.010358
	KIF14	0.647257	0.0256091				GAS2L3	0.866678	3.4e-17				RHOG	1.14805	0.0103979
	DKK2	-1.00029	0.0319474				RASGRP3	0.904535	3.46e-17				SPINT2	-1.20706	0.0105409
	SPRR3	0.436244	0.0255546				ARHGAP5	-0.619043	3.51e-17				NRROS	1.21016	0.0105559
	ZCWPW1	-0.307915	0.0258652				RSL24D1	-0.598765	3.56e-17				CLIC4	-1.85843	0.0106317
	PCDH7	0.311136	0.0260222				CCDC106	0.43868	3.58e-17				IL1RN	1.86863	0.010637
	SORBS2	-0.498723	0.0265511				IMPDH1	0.628666	3.59e-17				GPRASP1	-1.06906	0.0107407
	CA10	0.609467	0.0267523				CYB561	0.62122	3.6e-17				TMEM158	1.3005	0.0107754
	RBM41	0.320669	0.0266625				IPO5	-0.546121	3.74e-17				OLR1	2.23909	0.0108008
	APOB	0.447743	0.0266583				HMOX1	1.93241	3.83e-17				PBX1	-0.981484	0.0109342
	C14orf105	0.349942	0.0266123				NAGA	0.646169	3.93e-17				SERINC1	-0.967335	0.0111937
	VAV3	0.327975	0.0266331				TRMT11	-0.362285	4.01e-17				NPY1R	-0.970804	0.0111968
	ZNF460	0.364844	0.0267732				MAP2	-0.543989	4.11e-17				SERPINA1	1.92286	0.0112965
	AK5	0.406674	0.0271371				MAP3K14	0.592724	4.2e-17				PDZRN4	-1.46368	0.0113334
	MANEA	0.312157	0.0271746				MEI1	1.18754	4.26e-17				PPBP	2.05974	0.0113927
	BSPRY	0.401708	0.0275705				PLCB4	-0.921352	4.26e-17				SCRG1	-2.40019	0.0114604
	BACH2	-0.347016	0.027497				FANCG	0.448764	4.49e-17				FCER1G	1.40394	0.0117071
	MYH7B	-0.40307	0.0279647				TMEM86A	0.977624	4.53e-17				VPREB3	1.85332	0.0117995
	SLC24A2	0.558488	0.0280911				TPST2	0.869003	4.55e-17				ARHGAP25	1.97541	0.0118027
	RAB3B	0.361935	0.0279401				IGF2R	0.604382	4.55e-17				ILK	-1.16222	0.0118101
	NCAM2	0.45189	0.0283858				PTPN7	0.90961	4.86e-17				HLA-B	1.10326	0.0119372
	SYNJ2	-0.300763	0.0284798				CPNE7	1.03375	5.2e-17				ISG20	1.96105	0.0120216
	SGK2	0.474124	0.0285152				NLRC3	0.612019	5.24e-17				ARHGEF17	-1.49923	0.0121413
	ASRGL1	0.412952	0.0285446				DHRS9	1.58792	5.31e-17				ARMCX1	-1.19757	0.0121714
	EIF5A2	0.318886	0.0286345				PSMB10	0.661518	5.35e-17				ARHGAP4	2.05999	0.0122067
	DNAH2	0.405166	0.0293543				MAP3K1	0.593669	5.35e-17				FXYD1	-1.62257	0.0123139
	KIF1A	0.377954	0.0290054				MANBAL	-0.447846	5.36e-17				SPOCK1	-1.3626	0.0123449
	PBOV1	0.4259	0.0293558				RCBTB2	0.50971	5.63e-17				TBXAS1	1.7607	0.0123748
	ARNTL2	0.667206	0.0293897				CASQ1	-0.631527	5.65e-17				PPP1CA	1.3348	0.0124886
	ERGIC2	0.300073	0.0296028				TTLL11	-0.732577	5.72e-17				COTL1	2.07887	0.0126074
	EFNA2	-0.485839	0.0296181				ATG7	0.546186	5.82e-17				PDE8B	-1.9429	0.0126491
	NRXN3	-0.582813	0.0299902				GSTA2	-0.813727	5.82e-17				DKFZP586I1420	0.881968	0.0126569
	PVR	0.309818	0.0298437				RNF11	-0.477468	5.87e-17				CD300A	1.57989	0.0126946
	SSTR1	0.459503	0.0302547				LDOC1	-1.17898	5.88e-17				PFKM	-1.08745	0.0127115
	ADAMTS8	-0.349235	0.0300489				CHKB	0.536449	5.96e-17				SLC25A4	-2.17827	0.0127818
	GPR132	-0.349771	0.0305576				B3GALT6	0.437915	6.47e-17				IL2RB	1.65966	0.0127928
	ELAVL4	-0.39465	0.0306074				TMX4	-0.397177	6.59e-17				ANKRD37	-1.81348	0.012805
	GUCA1B	-0.300876	0.0309386				MOB4	-0.365505	6.92e-17				KBTBD8	1.41791	0.0128164
	MGAT4C	0.463594	0.031078				TMEM106A	0.594898	6.94e-17				PARP12	1.07673	0.0128661
	RAB32	0.318306	0.0311541				HLA-DPB2	1.30072	7.6e-17				PTGS2	1.47937	0.0129276
	ZFHX3	-0.343609	0.0314172				SLC16A5	0.880232	8.04e-17				OSCAR	1.43061	0.0129402
	KIAA1549L	0.31323	0.0321709				MAPKAPK3	0.925853	8.18e-17				COL18A1	-1.1596	0.012957
	TXLNGY	0.419905	0.0355299				TMEM106B	-0.388531	8.2e-17				LCP2	1.93988	0.0130135
	ADAMTS13	-0.388688	0.0323935				LAPTM5	1.63668	8.25e-17				COX7A1	-1.49297	0.0130221
	ACE	0.352282	0.0328599				NAIP	0.770637	8.51e-17				ATP6V0B	1.46618	0.0130295
	FGF9	0.565091	0.0332189				CYBA	1.16183	8.55e-17				CX3CL1	-1.30349	0.0133809
	CADPS	0.396323	0.033257				PLOD3	0.427294	8.68e-17				SAP18	-1.03926	0.0134478
	KCNC2	0.458797	0.0330584				IMPAD1	-0.452056	8.81e-17				SELENBP1	-1.4044	0.0134613
	GPR22	0.390251	0.0333711				UBE2H	-0.487799	8.81e-17				SLC24A3	-1.21027	0.013577
	EPHA5	0.331621	0.0334281				CEBPE	1.06147	9.03e-17				ZNF385A	1.09471	0.0136023
	GRIN2B	0.316221	0.0336808				HLA-DMA	1.44756	9.56e-17				ACTN4	-1.08158	0.0136315
	CLDN18	0.312371	0.0337101				REEP1	-1.21144	9.71e-17				ITGB7	1.46308	0.013782
	TRPC4	0.368077	0.0338216				ADRB2	0.892425	9.87e-17				SPI1	1.66424	0.0139354
	PHLDA1	-0.387798	0.0343589				ICA1	0.535622	9.88e-17				LYL1	1.41013	0.0139856
	CCKBR	0.411691	0.0347481				ADCK5	0.390307	9.88e-17				CTPS1	-1.00862	0.014096
	GABRD	0.628588	0.0354403				PSMD6	-0.302413	9.91e-17				RBMS3	-1.52412	0.0141538
	TCL6	0.325282	0.0349801				TPM3	0.428775	1.01e-16				SNX7	-1.00853	0.0141569
	ANGPT2	-0.302911	0.0353217				BARD1	-0.517234	1.02e-16				EDEM1	1.00375	0.0141592
	PSAT1	0.392161	0.0356803				MRAP2	-1.41692	1.03e-16				PITPNB	-0.945212	0.0141996
	TAGLN	-0.531996	0.0358				KCNMA1	-0.739174	1.04e-16				ID4	-1.38125	0.0143373
	TM6SF2	0.382157	0.0363115				SPRY2	-0.544805	1.06e-16				SAT1	1.08042	0.0143676
	APOC3	0.517752	0.0367689				ZBP1	0.482312	1.07e-16				TMEM51	1.56381	0.0144011
	CACNG2	-0.411593	0.0367134				PPARGC1B	0.717708	1.08e-16				PSMB10	1.91146	0.0144976
	BCAT1	-0.486663	0.0373733				MOAP1	-0.54537	1.08e-16				NXPH3	-1.4008	0.0145538
	PCDHB6	0.303914	0.0370816				FERMT3	1.18721	1.11e-16				RCN2	-1.02559	0.0146874
	IGF2BP2	-0.499344	0.0371262				LILRB1	1.46862	1.12e-16				LAMP3	1.48465	0.0147183
	LRRC6	0.428037	0.0372582				STRN3	-0.441964	1.16e-16				CCL21	2.37607	0.0148263
	CMKLR1	-0.452998	0.0372896				ELMO1	0.506998	1.2e-16				C1S	-1.61371	0.0148336
	HDAC11	0.308461	0.037301				AGAP2	0.411233	1.21e-16				EDIL3	-1.03997	0.0148593
	RIMBP2	0.409694	0.0376515				GALNT1	0.492687	1.22e-16				FILIP1L	-1.51906	0.0148668
	LAMA1	0.519429	0.0378534				IGLL1	1.33056	1.23e-16				LRCH2	-1.76197	0.0149595
	SCRG1	0.517662	0.0382653				AOX1	-1.44546	1.24e-16				CNN3	-1.64241	0.0150592
	SEC14L3	0.399062	0.0383145				ROCK2	-0.621967	1.27e-16				DNAJB4	-1.23315	0.0150674
	ZBP1	0.507289	0.038124				SETDB2	0.531797	1.27e-16				CD19	1.97421	0.015075
	CPLX3	-0.498559	0.0392399				HCLS1	1.15905	1.31e-16				MN1	-1.21097	0.0150914
	HOXB8	0.705644	0.0391415				BTN3A2	0.614384	1.32e-16				DAAM2	-1.55333	0.0151072
	CASR	0.311431	0.0393631				PPP1CA	0.570417	1.35e-16				GZMK	1.52517	0.0152222
	KCNE1	0.456258	0.0405024				RANBP2	-0.425482	1.36e-16				MXRA5	1.7128	0.0152918
	DENND2D	0.346759	0.0404098				DNAJB5	-0.882645	1.38e-16				TMEM163	1.44663	0.0153947
	KIF23	0.439322	0.0406169				SAC3D1	0.464618	1.38e-16				ID3	-1.36636	0.0154966
	IQGAP2	-0.44659	0.0412707				KCNJ2	0.912213	1.47e-16				SORL1	1.14024	0.0155176
	OR51E2	0.383022	0.0413366				CD33	0.856289	1.49e-16				LGR6	-1.21096	0.0155287
	FSTL1	-0.321279	0.0413752				ZNF837	0.494841	1.61e-16				ME2	0.947838	0.0156055
	THNSL1	0.425632	0.0417725				MATK	1.18086	1.61e-16				MANSC1	-0.897043	0.0156818
	DNAH9	0.413807	0.0418084				RPS6KA1	0.747692	1.63e-16				CD72	1.34039	0.0156991
	GFRA4	0.54237	0.0419996				WNT11	-1.32267	1.73e-16				ASAP2	-1.12324	0.0157951
	APIP	0.385628	0.0423093				SIRPA	0.979626	1.76e-16				FILIP1	-1.32706	0.0158149
	SPATA7	0.348981	0.0428793				DDX1	-0.350733	1.81e-16				CRIM1	-1.42686	0.0158278
	CCNJ	-0.396251	0.0429845				PDK3	-0.468543	1.89e-16				PNP	1.39936	0.0158587
	ARHGEF5	0.327731	0.0437744				MPP1	0.937323	1.92e-16				RASGRP1	1.32056	0.0159142
	ANGPTL4	-0.775362	0.0463418				BRCA1	0.344446	1.93e-16				UAP1	-0.896883	0.0159579
	EFEMP1	-0.546727	0.045375				LYRM1	-0.579429	1.94e-16				ZFAND2A	1.07106	0.0159687
	ZNF780B	0.349005	0.0439031				PIAS2	-0.347652	1.98e-16				PTPRCAP	2.17642	0.0160581
	ELAVL2	-0.535895	0.0482861				HIPK3	-0.489418	2.06e-16				CD48	2.12767	0.0161176
	SULT1C2	0.389698	0.0454502				GINS3	0.544739	2.15e-16				SCARA3	-1.45307	0.0161277
	WDR76	0.397186	0.0456598				CWC27	-0.423162	2.15e-16				COL6A2	-1.4417	0.0162053
	KCNJ9	0.381399	0.045508				FAM49B	0.910911	2.16e-16				ADPGK	1.21163	0.0162085
	AC074212.6	0.356096	0.047948				PRKAA2	-0.661692	2.17e-16				MPDZ	-1.5874	0.0162315
	TBXAS1	-0.476122	0.048868				TOM1L1	-0.560259	2.19e-16				CXCL5	1.97107	0.0163244
	FAR2	0.307664	0.0481063				UST	-0.550496	2.22e-16				FERMT2	-2.14542	0.0163476
	BCL2L10	0.442303	0.048296				CLEC11A	0.750822	2.23e-16				MAN2B1	1.15954	0.0163778
	SEH1L	-0.308262	0.0483778				SIRT7	0.435798	2.27e-16				HK3	1.47839	0.0164666
	RAB20	-0.329601	0.0496577				CSF3R	1.43906	2.31e-16				TXNDC12	0.884411	0.0164917
	KLHDC8A	0.409504	0.0498258				ARHGAP4	0.562527	2.33e-16				CALD1	-1.98458	0.0165428
							SLC25A4	-0.972177	2.37e-16				PPP1R12A	-0.88383	0.0165471
							IGFBP6	-1.15113	2.5e-16				TAP1	1.17117	0.0165482
							ATP6V1A	0.753941	2.55e-16				ARHGEF18	0.978524	0.0166974
							BMPR2	-0.481878	2.67e-16				SELPLG	1.40821	0.0168886
							ARHGAP10	-0.538626	2.77e-16				PCYOX1	-1.04234	0.0169308
							SLC36A1	0.897744	2.82e-16				CSF3R	1.91929	0.0169827
							MIR100HG	-0.697718	2.89e-16				KYNU	1.63267	0.0170056
							NIPAL3	0.491015	2.93e-16				ALDH1B1	-1.56943	0.0171668
							TLR1	1.14056	3.01e-16				VAT1L	-1.63202	0.017196
							NFYB	-0.734686	3.05e-16				RTN1	-1.26582	0.0172438
							ADAM8	1.99471	3.07e-16				ITGA7	-1.10615	0.0173401
							LHFPL2	0.959774	3.23e-16				DOCK8	1.72953	0.0174289
							CD40LG	0.906111	3.34e-16				DACT3	-1.73032	0.0174458
							BEX5	-1.07895	3.36e-16				CLDN12	-1.07014	0.017454
							GPR162	0.665152	3.41e-16				NRIP3	1.39777	0.0175007
							APBB2	-0.679241	3.47e-16				AP1B1	1.10111	0.0175119
							MILR1	1.1171	3.59e-16				MARCO	1.5061	0.0175162
							DCUN1D4	-0.615246	3.87e-16				SESTD1	-1.50881	0.0175563
							SAP30	-0.464153	3.9e-16				MYD88	1.20569	0.0176048
							GCSH	-0.480536	3.91e-16				UGDH	-0.950505	0.0176237
							RNF19A	-0.391392	3.92e-16				ADM	-1.44576	0.0176891
							CSNK1A1	-0.336727	3.94e-16				PSMB9	1.46905	0.0177404
							REC8	0.694454	3.96e-16				SDS	2.01437	0.0178273
							FOLR2	1.45516	4.02e-16				SASH3	1.2991	0.0179296
							UQCRB	-0.419182	4.11e-16				CSPG4	-1.56253	0.0179436
							TBC1D2B	0.441979	4.15e-16				AGTR1	-1.42414	0.0179586
							UBTD1	0.521289	4.17e-16				SLC14A1	-1.11587	0.0179615
							CD6	1.14717	4.2e-16				SYTL1	1.69105	0.017992
							RAI2	-0.882127	4.22e-16				GAS6	-1.54342	0.0180501
							GCNT1	0.714794	4.22e-16				PRR16	-1.26013	0.0180779
							PCNP	-0.44922	4.26e-16				ANGPTL1	-1.29424	0.0181255
							MIB1	-0.503352	4.51e-16				TBC1D22A	1.31475	0.0182356
							ACRBP	0.905154	4.51e-16				PALLD	-1.82596	0.0182519
							SLC7A7	1.24164	4.64e-16				GULP1	-1.085	0.0183433
							KCMF1	-0.411888	4.88e-16				LRRC32	-1.36452	0.0183507
							ZNF469	0.826295	4.89e-16				NR1H3	1.28899	0.018475
							MKNK1	0.541582	5e-16				P2RX4	0.999786	0.0184829
							GBP5	1.16445	5e-16				WFS1	-1.28989	0.0185574
							HECW2	0.605189	5.05e-16				AIF1	1.28048	0.0186073
							MYL2	-0.91129	5.08e-16				ZNF532	-1.01838	0.0186493
							KANK1	-0.71856	5.08e-16				MEIS2	-0.939764	0.0187594
							OSTF1	0.670604	5.16e-16				LAMC1	-1.50787	0.0187874
							UGP2	-0.459061	5.27e-16				CYB5R3	-1.25332	0.0187989
							CDC42EP4	-0.641729	5.71e-16				EMC2	-0.825582	0.018835
							SLC4A11	0.617632	5.73e-16				CD24	1.52611	0.0188503
							HNRNPA0	-0.494956	5.95e-16				ARL4C	1.01279	0.0188714
							PGRMC1	-0.505346	5.97e-16				HSPA6	1.43744	0.0189053
							PFKFB4	0.781625	6.08e-16				TMEM71	1.36678	0.0189437
							CTSB	1.62607	6.15e-16				HVCN1	1.34893	0.0189867
							SPNS3	0.476546	6.3e-16				CRIP2	-1.75389	0.0189926
							FMNL1	0.829244	6.4e-16				INMT	-1.3543	0.0190807
							ASPHD1	1.18879	6.41e-16				ALDH1A1	-1.04091	0.0191606
							PPP2R2B	-1.11332	6.48e-16				ZFAND1	-1.0145	0.0192012
							ROCK1	-0.504232	7.31e-16				CCL22	1.74436	0.0192555
							ACAT1	-0.409891	7.33e-16				MICAL1	1.01464	0.0196189
							PAPSS1	0.433834	7.46e-16				SGIP1	-1.70121	0.0196264
							NGRN	-0.621337	7.47e-16				SEMA4D	1.78226	0.0196273
							RFX1	0.40687	7.77e-16				LAT2	1.85597	0.0196837
							IL2RB	0.973469	7.93e-16				LASP1	0.884857	0.0196843
							ARPP19	-0.348763	8.01e-16				LMNB1	1.06198	0.0197808
							RNF149	0.614543	8.07e-16				BMP2K	1.01823	0.0198539
							SARS	-0.328948	8.4e-16				EXTL2	-0.785142	0.0198716
							RNASE6	1.27304	8.55e-16				HTRA1	-1.03101	0.0200882
							OSR1	-0.772657	8.91e-16				LHFPL2	1.15022	0.0200922
							TDO2	1.03451	8.95e-16				TNFRSF11B	-1.46945	0.0201271
							CTSD	1.40369	9.24e-16				DUSP4	1.28957	0.0201386
							C1QA	1.46754	9.41e-16				MXRA7	-1.91425	0.0202503
							MTMR14	0.415976	1.01e-15				MARCKS	1.05387	0.020299
							TRIM33	-0.332064	1.02e-15				PRRG1	-1.0011	0.020329
							GLA	0.975534	1.03e-15				SMAD7	-1.13711	0.0203632
							TAX1BP1	-0.35047	1.04e-15				DENND4B	1.10581	0.020383
							TBC1D13	0.398133	1.04e-15				CFH	-1.1924	0.0204466
							EIF5B	-0.454489	1.04e-15				LBH	-1.2141	0.0205361
							BPHL	0.363535	1.07e-15				CFP	1.67746	0.020555
							GNS	0.63408	1.11e-15				UPP1	1.07392	0.0207003
							PARP4	0.315919	1.15e-15				TES	-0.912983	0.0208655
							SLC22A18	0.949613	1.18e-15				LAMA2	-1.75938	0.0209459
							ITPRIPL1	0.377188	1.21e-15				TJP1	-1.16947	0.0211069
							LAG3	0.732665	1.23e-15				TPM2	-3.02889	0.0212785
							TMEM37	0.65414	1.23e-15				CDCA7L	1.21892	0.021483
							TMEM47	-1.21312	1.24e-15				NDN	-1.30583	0.0215088
							PARP9	0.467973	1.25e-15				CD300C	1.97378	0.0215223
							GPR132	0.773683	1.25e-15				PIM2	1.77627	0.021775
							IL17B	-1.14953	1.25e-15				KCTD10	-1.046	0.0218056
							TNNI2	0.953442	1.26e-15				ADAMTS1	-1.41793	0.021859
							NUCKS1	-0.332036	1.3e-15				FRY	-1.5144	0.0218737
							MAP3K3	0.303202	1.3e-15				S1PR4	1.83394	0.0219221
							MBOAT7	0.548	1.36e-15				TOMM20	-0.820268	0.0219308
							ZFAND1	-0.617514	1.43e-15				VLDLR	-1.01448	0.0219978
							MS4A14	0.962854	1.46e-15				SMTN	-1.85441	0.0220092
							LANCL1	-0.503546	1.46e-15				TC2N	-1.27824	0.0221541
							ZNF683	1.02329	1.49e-15				SLC25A19	1.4516	0.0221687
							PRKCD	0.64282	1.51e-15				TMEM214	-0.97637	0.0222626
							SEL1L3	0.875816	1.51e-15				BLNK	1.0018	0.0222776
							TAP1	0.557595	1.52e-15				AMIGO2	-1.05795	0.0223045
							LIPA	1.43916	1.55e-15				CTSG	1.92013	0.0223662
							TRIM34	0.411197	1.56e-15				INPP5A	-1.71839	0.0224114
							NOX4	-0.951193	1.56e-15				MICB	0.995544	0.0224143
							WDR54	0.433411	1.6e-15				TM6SF1	0.998296	0.0224284
							FBXO25	-0.615579	1.63e-15				VNN2	1.2677	0.0228187
							UBAC1	0.340484	1.67e-15				C1QTNF7	-1.23702	0.0228579
							BATF2	0.621085	1.68e-15				SLC25A12	-0.949466	0.0228892
							TASP1	-0.706837	1.68e-15				ZNF267	1.10508	0.023177
							TFIP11	0.406187	1.7e-15				CD53	2.09943	0.0233228
							AP1B1	0.731361	1.74e-15				CD3E	1.79958	0.0233626
							FASTKD1	0.470836	1.74e-15				FAT1	-1.31342	0.0234091
							ST7	-0.338676	1.79e-15				GLT8D2	-1.05272	0.0234186
							NPC2	0.872907	1.81e-15				CTSD	1.28408	0.0234267
							STRA6	0.769868	1.82e-15				RBPMS	-2.01599	0.023485
							TIAM1	0.95067	1.82e-15				LPXN	1.75239	0.0235419
							TMEM229B	0.394342	1.85e-15				HLA-DQA1	2.05959	0.0236112
							SLC15A3	1.40833	1.86e-15				GALNT6	1.29562	0.0236164
							TECPR1	0.642051	2.05e-15				AKR1A1	0.897964	0.0236568
							DHX36	-0.331463	2.06e-15				CD5L	1.37993	0.0237128
							WIPF3	-0.429548	2.07e-15				UBE2J1	1.07638	0.0237957
							CLCN7	0.533897	2.08e-15				SLAMF7	1.82828	0.0238551
							NPAS2	-0.502509	2.09e-15				IGFLR1	1.24044	0.0239212
							SECTM1	0.942462	2.1e-15				ENPP4	-1.02977	0.024061
							VLDLR	-0.561007	2.28e-15				GLDN	-1.67349	0.0241056
							C5orf24	-0.424253	2.3e-15				MGP	-2.24626	0.0242364
							GADD45A	-0.966639	2.3e-15				FAT4	-1.11357	0.0245942
							LYL1	0.579616	2.33e-15				ALDH3A2	-0.968877	0.0246369
							GATA3	0.483239	2.34e-15				EVA1C	-1.27309	0.0247494
							CUL9	0.467196	2.38e-15				NFIA	-1.85656	0.0247679
							DIXDC1	-0.665533	2.44e-15				IGFBP3	-1.44301	0.0248266
							PLCG2	0.794267	2.49e-15				ATL1	-0.84111	0.0249311
							PATL2	0.653435	2.54e-15				HMCN1	-1.23543	0.0249388
							RWDD1	-0.330896	2.56e-15				NKG7	1.22118	0.0250047
							STK39	-0.441434	2.57e-15				ARPC1B	1.11933	0.0251694
							BRI3BP	0.542686	2.59e-15				CLEC4A	1.32353	0.0252115
							GBA	0.581153	2.64e-15				TBCK	-0.855856	0.0252424
							CD109	0.708833	2.66e-15				WAS	1.85284	0.0254967
							TPP1	0.495593	2.75e-15				METAP1	-0.817429	0.0255761
							NBEAL2	0.412866	2.86e-15				FGD3	1.48398	0.0257178
							TJP2	-0.401706	3e-15				IGFBP7	-1.75002	0.0258415
							MX2	0.497761	3.02e-15				CLU	-1.68881	0.0258663
							SLC35C1	0.506985	3.08e-15				CD33	1.55284	0.0258665
							CALM1	-0.511013	3.19e-15				TYK2	1.01539	0.0258702
							ZNF862	0.499976	3.25e-15				WFDC1	-1.11554	0.0259644
							ST3GAL6	0.682193	3.3e-15				TYMP	2.66631	0.0259883
							SOCS4	-0.400427	3.3e-15				ADAM8	1.74883	0.0261598
							WDFY4	0.656059	3.3e-15				RHOH	1.73779	0.0264071
							CYP4B1	-0.542925	3.31e-15				PLCD1	-1.00539	0.0264852
							PAQR4	0.580354	3.36e-15				MXRA8	-1.10528	0.0265556
							HLA-DPB1	1.07077	3.43e-15				VGLL3	-0.925236	0.0266224
							PTPN18	0.62964	3.49e-15				CLMP	-0.853285	0.0266707
							RBM4B	0.429684	3.51e-15				PLA2G2A	-1.91548	0.0268613
							GLB1	0.671978	3.51e-15				PHGDH	-2.00873	0.0268691
							CCDC97	0.3756	3.53e-15				PF4	1.75973	0.0270802
							NAPG	-0.38501	3.55e-15				ANKRD35	-1.00387	0.0273389
							ENOX2	-0.400057	3.56e-15				IRF1	1.48932	0.0274317
							SAP18	-0.606639	3.56e-15				BANK1	1.87044	0.0274641
							GPSM3	0.846281	3.65e-15				FBXO32	-1.73108	0.0275331
							PRIM1	0.332908	3.73e-15				GK	1.41016	0.0275465
							ANKRD13D	0.491655	3.78e-15				ARHGAP10	-1.1426	0.0275566
							SMAD9	-0.906887	3.83e-15				COPS2	-0.860395	0.0276345
							DOK3	0.837747	3.83e-15				HEPH	-1.25296	0.0276774
							STYXL1	0.506993	4.01e-15				CD1C	1.25971	0.0277313
							CSTB	1.27039	4.06e-15				COMMD9	1.05865	0.0277833
							RIMKLB	-0.606774	4.12e-15				CBX1	-0.817602	0.0278082
							CMTM7	0.950871	4.23e-15				LY96	0.976846	0.0278718
							ATP6V0B	0.687908	4.26e-15				EML1	-1.31543	0.0279655
							RASSF2	0.598805	4.66e-15				STAP1	1.566	0.0280989
							ECM1	0.819734	4.7e-15				PLAU	1.68954	0.028219
							CAMK2D	-0.491622	4.7e-15				PAG1	1.18929	0.0283223
							PCDH12	0.74048	4.75e-15				COPRS	-0.868398	0.0283926
							ERMP1	0.360026	4.79e-15				MID1	-0.845418	0.0284198
							DDX24	-0.485156	4.94e-15				OSM	2.07325	0.0284415
							QARS	0.325736	4.96e-15				TCF7	1.99761	0.0286479
							RNF217	-0.396203	4.96e-15				SEMA4A	1.82803	0.0286869
							CCRL2	0.999767	5.07e-15				DDR2	-1.30163	0.0286941
							ST8SIA4	0.561722	5.11e-15				EMP2	-1.48872	0.0287263
							EMILIN2	1.20657	5.13e-15				ITGA5	-0.951706	0.0287309
							LAIR1	1.35461	5.17e-15				PLA2G15	1.10198	0.0290369
							MXI1	-0.582583	5.39e-15				NLGN1	-1.55066	0.0291173
							SIT1	0.558064	5.47e-15				NDUFA4L2	-1.24531	0.0291789
							GNPTAB	0.528944	5.56e-15				DDX39A	0.847771	0.0292398
							HIST1H1C	-0.803694	5.58e-15				ZBED8	-1.35873	0.0292632
							ZMIZ1	0.357661	5.63e-15				SDC4	-0.959103	0.029312
							APOBEC3G	0.763206	5.68e-15				CIB1	1.13006	0.0293188
							OXR1	-0.355766	5.74e-15				PRDX6	-0.846612	0.0293604
							TNFRSF11A	0.538701	5.77e-15				NKIRAS1	-0.761006	0.0294642
							ARHGAP22	0.757247	5.8e-15				APOD	-2.02598	0.0296389
							TMEM51	1.07181	5.96e-15				PRDM1	1.25141	0.0297814
							KCNB2	-0.551882	5.97e-15				IL1R2	1.20611	0.0299006
							PTPN21	-0.809383	6.05e-15				CD1D	1.40361	0.0301393
							ST7-AS1	-0.734898	6.11e-15				MYH11	-2.9642	0.0302053
							BRIX1	-0.392883	6.19e-15				GLT1D1	1.61716	0.0302247
							RAB3IP	-0.316793	6.2e-15				SH3BGRL3	1.11935	0.0302583
							TNFRSF21	1.2348	6.25e-15				CLEC4G	1.80145	0.0303716
							ANGEL1	0.474364	6.31e-15				TRAF3IP3	1.55754	0.0303726
							C1orf112	0.305986	6.31e-15				ANO1	-1.28344	0.0304058
							NUDT1	0.384398	6.33e-15				PTAFR	1.33855	0.030426
							NRXN3	-0.641069	6.35e-15				LACTB	1.05372	0.0305267
							SNX10	1.0432	6.36e-15				ATP1B1	0.944588	0.0306222
							TLN2	-0.428283	6.38e-15				LILRB1	0.794454	0.0306234
							DDX39A	0.422302	6.41e-15				LMCD1	-2.27307	0.0307108
							LLGL2	0.331551	6.47e-15				FKBP5	-1.3658	0.0308328
							CNNM4	0.541901	6.52e-15				SLC25A44	1.01915	0.0308463
							TTC39B	-0.40845	6.57e-15				PLBD1	1.00246	0.03086
							WASL	-0.495024	6.62e-15				FAM210B	-1.00748	0.0309222
							FLNC	-1.29523	6.88e-15				NTRK3	-1.4869	0.0309743
							ATRN	0.464127	6.94e-15				KCNMB1	-2.01756	0.0310266
							LYPD1	0.465602	6.95e-15				DRAM2	0.739966	0.0311228
							RAC2	0.847168	6.99e-15				VPS37B	1.40109	0.0311423
							PTCRA	1.36444	7.01e-15				PCDH18	-1.3079	0.0313162
							ASAP1	0.468519	7.02e-15				GSTM3	-0.813209	0.0313214
							CEP70	-0.530499	7.02e-15				CA2	1.1797	0.0313759
							RASL10A	1.31624	7.26e-15				CTNNAL1	-0.980296	0.0314004
							PSMB9	0.571647	7.38e-15				CDC42EP5	-1.13832	0.0315519
							DHX58	0.587878	7.46e-15				SLPI	-1.5689	0.0315714
							NT5DC3	-0.828341	7.87e-15				MRPL33	-0.873244	0.0315954
							SIRPG	0.491412	7.99e-15				DUSP10	0.846429	0.03166
							PTK2B	0.748882	8.05e-15				GM2A	1.36507	0.0316686
							CCDC28A	0.470474	8.14e-15				LAIR1	0.816777	0.0317706
							TM4SF19	1.56734	8.18e-15				MAP4	-0.700591	0.031779
							NUP210	0.626631	8.68e-15				NEDD4	-0.812027	0.0318865
							TNFRSF14	0.420157	8.8e-15				KLF15	-1.22315	0.0319078
							REEP4	0.927837	8.95e-15				LAT	1.30518	0.0319183
							TUFT1	-0.578325	9e-15				KCNAB1	-1.45224	0.0319872
							COL1A1	1.38231	9.01e-15				MFSD12	1.17802	0.0321022
							LILRA4	1.2656	9.23e-15				ZMPSTE24	-0.775672	0.0321231
							IL1RN	1.51938	9.25e-15				KPNA2	0.858388	0.0322372
							DHPS	-0.313019	9.25e-15				SLC9A3R1	0.853183	0.0323111
							SIDT1	0.643395	9.3e-15				PLD3	1.16222	0.0323224
							FCGR2C	1.22384	9.3e-15				PPP1R16B	1.81721	0.0323625
							TIFAB	1.28147	9.6e-15				CD37	2.23936	0.032367
							ATP8B4	0.58016	9.62e-15				PARVG	1.49397	0.0326255
							HLA-DMB	1.52123	9.65e-15				DOCK2	1.75742	0.0326977
							TTC21A	0.579408	9.65e-15				EOGT	-0.897189	0.0329231
							PTPN11	-0.388905	9.76e-15				TMEM14A	-0.878166	0.0329404
							MBIP	-0.385317	9.77e-15				CDC42SE2	0.766296	0.0330616
							PAG1	0.690314	9.8e-15				RAB42	1.27145	0.0331545
							IGLL5	2.61124	9.86e-15				KMO	1.26545	0.0331735
							CACNB2	-0.746723	1.01e-14				FZD6	-0.931451	0.0331903
							LEFTY2	-1.05508	1.01e-14				OSTF1	1.16528	0.0333701
							P2RX4	0.889639	1.04e-14				RNF146	-0.841451	0.0335122
							ARRDC4	0.545333	1.04e-14				CLEC10A	1.19008	0.0335315
							IL4I1	1.95563	1.06e-14				HS3ST2	1.0172	0.0335315
							LGALS9	0.845043	1.07e-14				GALNT1	0.67928	0.0335325
							FBXO41	1.05943	1.09e-14				PIK3CD	1.76121	0.0335818
							WASF3	-0.686784	1.09e-14				FCGRT	1.26959	0.0336881
							ZDHHC12	0.548036	1.1e-14				CEMIP	1.84807	0.0339273
							CTSA	0.696215	1.11e-14				GBP5	1.62458	0.033956
							VASN	-0.77055	1.11e-14				PLCL1	-1.14147	0.0341216
							CARD16	0.828187	1.12e-14				NTS	1.42144	0.0341694
							CD74	1.2809	1.14e-14				VASN	-1.85732	0.0341966
							SPAG16	-0.441605	1.18e-14				GNAI1	-0.813862	0.0342981
							SH2D3A	0.606382	1.22e-14				MTMR11	-1.02785	0.0344045
							NBEA	-0.487501	1.24e-14				TNS1	-0.937371	0.0345775
							SUSD5	-1.24465	1.24e-14				OXCT1	-0.886752	0.0346204
							CD4	0.580647	1.25e-14				COL8A1	-1.90907	0.034729
							SCML1	-0.352732	1.26e-14				TMEM98	-1.54299	0.0348339
							BST2	0.818776	1.28e-14				FAXDC2	-1.10533	0.0348911
							ZNF786	0.356808	1.28e-14				SHROOM3	-1.69863	0.0349119
							DCDC2C	-0.83937	1.28e-14				CAV1	-1.14085	0.0350481
							TWF2	0.558213	1.28e-14				DAPK1	1.5851	0.0350613
							TFDP2	-0.353348	1.32e-14				TPST2	0.912173	0.0350988
							VILL	0.411911	1.33e-14				TACC3	1.21813	0.0352031
							RCAN3	0.716486	1.34e-14				TMEM52B	1.31454	0.0352172
							CUTC	-0.341115	1.37e-14				MAP3K14	1.27146	0.0353733
							SLC41A2	-0.488333	1.4e-14				IFIT3	0.751785	0.0354365
							PRKX	0.643541	1.41e-14				RNF166	1.4099	0.0354617
							IDH1	0.78054	1.42e-14				LIMS2	-1.87134	0.0355584
							CD2	0.594908	1.43e-14				IER3	1.25132	0.0356059
							PLA2G7	1.94286	1.44e-14				P2RY13	1.27461	0.0356443
							ZNF385D	-0.359768	1.45e-14				SAMSN1	1.19913	0.0356506
							DSN1	0.338024	1.48e-14				ADH1C	-2.53753	0.0361938
							SIGIRR	0.35275	1.48e-14				KLF4	0.996717	0.0362449
							ZNF25	-0.364231	1.49e-14				NTF3	-1.49852	0.0363896
							RPL7	-0.378774	1.49e-14				GIMAP6	0.907443	0.0364132
							STK32A	-0.55545	1.5e-14				GRB2	1.31461	0.0364933
							MTHFD2	-0.539453	1.51e-14				SERPINA3	-1.64407	0.0367679
							NDUFA5	-0.374565	1.52e-14				RILPL1	-0.740131	0.0368418
							FKBP15	0.836676	1.55e-14				PTGIS	-1.73211	0.0369022
							UCP2	1.52804	1.57e-14				RWDD4	-0.788003	0.0373862
							FBLN1	-1.45756	1.58e-14				CBX7	-0.975419	0.0376624
							HLA-DQB2	1.20195	1.6e-14				SH3KBP1	1.10249	0.0376976
							NEDD9	-0.707486	1.6e-14				AIM2	1.28038	0.0377363
							TRAPPC1	0.353891	1.6e-14				FPR1	1.55847	0.0377417
							S100Z	0.914155	1.61e-14				TRIB1	2.03864	0.037941
							TATDN1	-0.390428	1.62e-14				BAZ1A	0.828715	0.0379985
							GPRC5A	-1.04909	1.64e-14				PTTG1	0.829737	0.0380055
							PPP1R9B	0.436584	1.65e-14				CNTN4	-0.993015	0.0382807
							MYOCD	-1.10993	1.65e-14				BMPR1A	-1.2278	0.03836
							NNMT	-0.698128	1.66e-14				ANKRD46	-0.939242	0.0384016
							NSUN7	-0.675491	1.68e-14				SLC38A6	0.91726	0.038409
							CDK5R1	0.34466	1.7e-14				MS4A6A	1.42022	0.0384647
							FUNDC2P2	-0.326474	1.7e-14				SLCO2B1	1.6444	0.0385664
							LILRB4	1.2397	1.71e-14				MYOCD	-1.07871	0.0386963
							MS4A6A	1.21869	1.74e-14				IPO5	-0.849105	0.0387004
							SP110	0.416504	1.74e-14				BID	1.14413	0.0389727
							HSF2	-0.40253	1.76e-14				PTGER2	1.04072	0.0390886
							HLA-DPA1	1.31169	1.81e-14				COL4A1	-1.47682	0.0393272
							HEXA	0.690429	1.82e-14				BCL11A	1.38587	0.0393346
							FAM20B	-0.516406	1.84e-14				KLHL6	1.60237	0.0393795
							CD14	1.39562	1.88e-14				LILRA2	1.38775	0.0394297
							AP1S1	0.45414	1.89e-14				SLC16A4	-0.790566	0.0394698
							KNTC1	0.409858	1.89e-14				STEAP1	-0.893445	0.0395076
							TACC3	0.853692	1.94e-14				DUSP2	1.47624	0.0395884
							NEDD4	-0.431996	1.95e-14				PPIC	-1.03224	0.0398374
							PPP1R2	-0.396867	1.96e-14				CYB561A3	0.91198	0.0398952
							ASGR1	0.444033	1.96e-14				F11R	0.82757	0.0401774
							ETNK2	-0.566467	1.98e-14				EFEMP2	-1.07114	0.0402918
							DOK6	-0.574377	2e-14				FCER1A	1.51562	0.0403962
							SH3RF1	-0.533422	2.01e-14				PRKCB	2.08484	0.0406144
							CCL18	3.10125	2.02e-14				BLOC1S2	0.984621	0.0406234
							CARD6	0.612498	2.06e-14				PRRX1	-0.97851	0.040984
							MICB	0.447629	2.1e-14				RAB37	1.54064	0.0412363
							AP2S1	0.521003	2.15e-14				CD22	1.59298	0.0412458
							OXCT1	-0.641935	2.15e-14				LAMB2	-0.949652	0.0412724
							RICTOR	-0.321197	2.2e-14				FEZ1	-1.30112	0.0413652
							IRS2	-0.697627	2.21e-14				CD84	1.39663	0.0414444
							WFDC3	-0.65249	2.23e-14				TPM1	-0.777831	0.0415126
							PLD2	0.561403	2.24e-14				SP110	0.819154	0.0415216
							PLD5	-0.592062	2.25e-14				PIK3CG	1.45465	0.0415548
							DNAJC19	-0.37137	2.29e-14				SGPL1	1.17077	0.0417594
							PPP2CB	-0.456486	2.3e-14				DCTN6	-0.808617	0.0417624
							PHTF1	0.348203	2.31e-14				DENND2D	1.52828	0.0420237
							SELPLG	0.962786	2.32e-14				FLNC	-1.03148	0.0421052
							GGA2	0.547215	2.33e-14				PIR	-0.848657	0.0425526
							PKIG	-0.466774	2.36e-14				NDUFA4	-1.01042	0.0425748
							PGBD2	0.349719	2.37e-14				GPR84	0.94592	0.04285
							MTMR2	-0.389918	2.39e-14				NELL2	1.24629	0.0429432
							LINC00112	-0.575695	2.4e-14				MGAT4B	0.773481	0.0431388
							HTT	0.337616	2.4e-14				TSPAN2	-1.02451	0.0432037
							BCL11B	0.435978	2.4e-14				FBXL7	-0.920913	0.0432101
							CHMP2B	-0.329805	2.44e-14				GPRC5C	-1.92131	0.0432662
							NRK	-0.790169	2.5e-14				MFSD1	0.870283	0.0434854
							NUP50	0.365665	2.54e-14				EHD2	-1.39243	0.0434988
							NFIL3	-1.17319	2.55e-14				NAGPA	0.866928	0.0436703
							CLN6	0.748504	2.55e-14				REL	1.09408	0.0440705
							TMSB15B	-0.702713	2.59e-14				AKTIP	-1.04889	0.0442007
							PCP4	-1.52035	2.61e-14				CR2	1.29611	0.0443135
							SPINT1	0.864732	2.71e-14				PSAP	0.934142	0.0443233
							TOMM20	-0.325116	2.71e-14				LY9	1.41952	0.0443446
							SCMH1	-0.492048	2.86e-14				WLS	-0.972638	0.0444356
							MED21	-0.373232	2.92e-14				OAS1	0.917234	0.0444901
							SUCLA2	-0.361611	3.02e-14				CXCL9	1.04607	0.0446817
							SNX20	0.483629	3.08e-14				LGALS9	0.886416	0.0453431
							MYBPH	0.708354	3.1e-14				C1QA	1.07414	0.0454103
							TTYH2	0.376725	3.11e-14				HOXA5	-1.23898	0.0454371
							OTUD7B	-0.588946	3.14e-14				SCAMP2	0.738073	0.0454374
							NLGN1	-0.614144	3.15e-14				TNFRSF17	1.4457	0.045509
							MPP6	-0.675775	3.15e-14				SUGCT	-0.943434	0.0460828
							SH3BGR	-0.99759	3.16e-14				SPAG4	1.54054	0.0462264
							NUP85	0.355141	3.16e-14				LOXL1	-0.967827	0.0463613
							AQP7P3	-0.650338	3.18e-14				RAP2C	0.681082	0.0463848
							FCGR1B	1.42699	3.19e-14				PGRMC2	-1.01595	0.0465393
							CPVL	1.20494	3.23e-14				ADAP1	1.75262	0.0467995
							LIG1	0.595952	3.27e-14				C12orf57	-1.15629	0.0470214
							ZNF276	0.383698	3.29e-14				ITGAX	1.92246	0.0472061
							DENND1C	0.881938	3.31e-14				HOXA4	-1.16977	0.0473009
							CAMK2G	-0.706499	3.33e-14				FLNA	-1.37611	0.0477004
							FBLN5	-1.1448	3.41e-14				PMAIP1	1.21558	0.0481314
							AGRN	0.483511	3.47e-14				TNFRSF14	1.30927	0.0481967
							PODXL	0.883525	3.51e-14				PRICKLE2	-0.884643	0.0482852
							SLC6A6	0.628595	3.65e-14				FSTL1	-1.62809	0.0483495
							PTGER3	-0.744122	3.76e-14				OPN3	0.820719	0.0484241
							LGR6	-0.620802	4.02e-14				ZC3HAV1	0.71094	0.0484503
							MIAT	0.455422	4.05e-14				RBM47	1.43525	0.0484707
							COPS4	-0.377739	4.06e-14				HAMP	0.960815	0.0486284
							SCML4	0.405677	4.11e-14				ARHGEF9	-1.268	0.0486646
							SBDS	-0.67176	4.12e-14				EXT2	-0.747696	0.0488178
							HOMER3	0.466994	4.13e-14				LAMA5	-1.61922	0.0488828
							TFEC	1.15456	4.15e-14				PSTPIP1	1.24524	0.0489441
							ATP6V0A1	0.558253	4.21e-14				HOXB2	-1.2103	0.0489718
							RPGRIP1	0.601896	4.26e-14				INSIG2	-0.841127	0.0490604
							NAV2	-0.557503	4.28e-14				RASSF5	0.74494	0.0491442
							NLRP12	1.09079	4.3e-14				RNF44	0.915801	0.0491777
							ADPGK	0.738441	4.32e-14				APCDD1	-1.15386	0.0491813
							SPIRE1	-0.335504	4.36e-14				ST14	1.19947	0.0491818
							TEAD3	-0.778963	4.37e-14				ATP6V1B2	0.980772	0.0491934
							ST3GAL3	-0.32908	4.45e-14				MMGT1	-0.694627	0.0492341
							COX6A2	-0.576287	4.46e-14				ALDH6A1	-1.16599	0.0492773
							RHOB	-1.05709	4.47e-14				IL6	1.47251	0.0492976
							PREPL	-0.446283	4.48e-14				CDO1	-1.42255	0.049308
							LGALS2	1.67213	4.53e-14				CYBB	1.6607	0.0494376
							RNASET2	0.741883	4.54e-14				CD4	1.42851	0.0494962
							RAB11FIP2	-0.347008	4.55e-14				CCL20	1.30115	0.0496504
							TMEM237	-0.470023	4.75e-14				SDC1	1.41146	0.0497408
							MORF4L2	-0.434991	4.78e-14				MGAT4A	1.15858	0.0498869
							FYTTD1	-0.344595	4.8e-14				DEXI	-0.650679	0.0499466
							ACTN3	-0.463621	4.84e-14
							LRRN4CL	-1.1861	4.86e-14
							TNFRSF25	0.731472	4.9e-14
							SH2D3C	0.87583	4.95e-14
							FAM111A	0.39393	4.97e-14
							MRFAP1	-0.423689	5.03e-14
							ZC3H15	-0.333422	5.03e-14
							CEP112	-0.384101	5.04e-14
							POU2AF1	0.640274	5.07e-14
							PCBP4	-0.471743	5.27e-14
							SLC24A3	-0.814008	5.33e-14
							GGA3	0.351239	5.34e-14
							AOAH	1.01631	5.36e-14
							LPCAT2	0.496804	5.37e-14
							MAGED2	-0.441608	5.41e-14
							CCDC93	0.327284	5.41e-14
							ZNF148	-0.390039	5.43e-14
							CHI3L1	2.45514	5.48e-14
							PHF10	-0.336783	5.62e-14
							NUDC	-0.328856	5.7e-14
							UGDH	-0.574576	5.81e-14
							CCNB2	0.899792	5.86e-14
							NPR1	-1.06634	5.88e-14
							CDT1	0.764118	5.91e-14
							RPL9	-0.332257	5.99e-14
							TMEM175	0.397601	6.16e-14
							OSMR	-0.650766	6.22e-14
							TRPV2	0.753813	6.41e-14
							DDX46	-0.336041	6.43e-14
							TM2D2	0.383766	6.9e-14
							YWHAQ	-0.304832	6.92e-14
							UBE2N	-0.365712	6.94e-14
							RABEP2	0.36215	6.99e-14
							MAP1B	-0.891635	7.02e-14
							MPRIP	-0.418725	7.09e-14
							HNRNPD	-0.334881	7.35e-14
							USP53	-0.810993	7.36e-14
							PDZD2	-0.514536	7.4e-14
							ACSL3	-0.418242	7.52e-14
							C19orf47	-0.352123	7.58e-14
							AURKA	0.548598	7.59e-14
							SKAP1	0.859166	7.77e-14
							MGAT5	0.334888	7.77e-14
							DISC1	0.337608	7.79e-14
							SERINC1	-0.373123	8.01e-14
							TSPAN14	0.531587	8.16e-14
							RBPMS	-0.937377	8.33e-14
							IFNAR1	0.411961	8.33e-14
							ZAP70	0.630804	8.33e-14
							HLA-DRA	1.38159	8.34e-14
							HAVCR2	1.20264	8.5e-14
							TMEM176B	1.36274	8.64e-14
							IL16	0.356313	8.75e-14
							ELN	-1.06892	8.78e-14
							LPP	-0.919433	8.86e-14
							APOD	-1.75061	8.94e-14
							CRYAB	-1.19442	9.07e-14
							RGL4	0.770628	9.2e-14
							NCS1	-0.677091	9.24e-14
							INSL3	0.448078	9.31e-14
							ZRANB1	-0.363284	9.41e-14
							RNASE1	1.34962	9.73e-14
							PNPLA6	0.442889	1e-13
							CNDP2	0.551399	1.03e-13
							AK4	-0.434377	1.03e-13
							KALRN	-0.546771	1.04e-13
							CD3D	1.16759	1.04e-13
							CBLN3	0.561735	1.07e-13
							CD83	1.51633	1.08e-13
							DAB2	0.776906	1.1e-13
							DOCK2	0.727689	1.1e-13
							CD3G	1.02538	1.13e-13
							SDC4	-0.639183	1.14e-13
							MTSS1	0.575662	1.14e-13
							GINS1	0.634148	1.16e-13
							TWISTNB	-0.376179	1.16e-13
							MS4A4A	1.53399	1.16e-13
							TRIM65	0.603253	1.19e-13
							KCNIP3	-0.918283	1.19e-13
							TCEAL2	-1.10352	1.2e-13
							MZB1	0.833108	1.21e-13
							C12orf29	-0.412831	1.21e-13
							CETN2	-0.397715	1.21e-13
							MSR1	1.19182	1.22e-13
							VENTX	0.81239	1.23e-13
							OPLAH	0.646212	1.25e-13
							SPTBN1	-0.412322	1.3e-13
							EGFR	-0.516135	1.31e-13
							MT1E	-0.816584	1.31e-13
							ESD	-0.482374	1.33e-13
							JPH2	-0.722027	1.36e-13
							SAMD3	0.535047	1.36e-13
							SLC37A1	0.316388	1.36e-13
							BRMS1L	-0.522051	1.36e-13
							OSCAR	0.556908	1.37e-13
							IFFO1	0.302982	1.37e-13
							LAMP1	0.480481	1.39e-13
							PHYHIP	-1.08404	1.41e-13
							BORA	0.498332	1.41e-13
							SCOC	-0.328734	1.42e-13
							MYO1G	1.23101	1.42e-13
							ARHGEF4	-0.509092	1.45e-13
							CIITA	0.624838	1.45e-13
							IQGAP3	0.751678	1.45e-13
							RBM47	0.779516	1.46e-13
							TGM1	0.325424	1.46e-13
							CCDC50	-0.336402	1.46e-13
							CLDN23	0.884944	1.47e-13
							TCEAL1	-0.68381	1.53e-13
							CA2	1.48704	1.54e-13
							NKG7	1.0471	1.57e-13
							CMIP	0.605274	1.58e-13
							REEP3	-0.453076	1.59e-13
							ATP6V1E1	-0.344894	1.6e-13
							TMF1	-0.306972	1.63e-13
							MADD	0.3494	1.64e-13
							ZWINT	0.767867	1.64e-13
							PWWP2B	0.485214	1.65e-13
							ST3GAL4	-0.401487	1.67e-13
							GIMAP8	0.683634	1.7e-13
							AP1G2	0.588017	1.71e-13
							CASP10	0.323424	1.73e-13
							HCFC2	-0.344824	1.74e-13
							TGM2	-0.699451	1.8e-13
							PTPN22	0.832926	1.81e-13
							SERPINA3	-1.14953	1.81e-13
							PIF1	0.636499	1.84e-13
							CTSK	0.998676	1.87e-13
							TST	0.487931	1.87e-13
							EFTUD2	0.466758	1.9e-13
							CCNB1IP1	-0.460639	1.93e-13
							GIMAP2	0.84694	1.94e-13
							VIT	-1.02416	1.97e-13
							RB1	0.460229	1.98e-13
							PCDH11Y	-0.598002	2.01e-13
							PCDH11X	-0.636361	2.06e-13
							TCF7	0.421366	2.13e-13
							RASSF4	0.952707	2.18e-13
							SERGEF	-0.473057	2.19e-13
							LDB3	-0.868071	2.22e-13
							LPAR5	0.826383	2.23e-13
							RIN2	0.443455	2.25e-13
							FUCA1	1.30835	2.31e-13
							FBXO21	-0.35213	2.34e-13
							GSS	0.373805	2.37e-13
							RAB34	-0.358894	2.41e-13
							ITGAX	1.3883	2.42e-13
							FOXN3	-0.521414	2.43e-13
							KLHDC7B	0.68883	2.44e-13
							MAMLD1	-0.318329	2.46e-13
							NXT1	-0.433315	2.46e-13
							CMAS	-0.327933	2.56e-13
							RHBDF2	1.016	2.57e-13
							RAB38	0.598261	2.64e-13
							ZDHHC7	0.41949	2.7e-13
							CLTB	-0.515591	2.74e-13
							CAMSAP2	-0.471673	2.75e-13
							MYEF2	-1.02856	2.76e-13
							METTL5	-0.380792	2.76e-13
							TBC1D4	0.316437	2.76e-13
							ZFAND2A	-0.358705	2.79e-13
							TOM1	0.487345	2.8e-13
							FXYD5	0.33143	2.82e-13
							LEMD3	-0.318116	2.83e-13
							DMD	-0.430673	2.84e-13
							CNTN1	-0.558849	2.89e-13
							SOCS2	-0.940375	2.91e-13
							CHIC1	-0.372459	2.92e-13
							WDR5	0.316499	2.96e-13
							PARD3	-0.478968	2.97e-13
							TCEA1	-0.305885	3.01e-13
							COQ10B	-0.400527	3.06e-13
							WDR62	0.304356	3.08e-13
							TPRA1	0.354909	3.1e-13
							PNPLA7	-0.482202	3.11e-13
							PLD3	1.05183	3.14e-13
							NSRP1	-0.388916	3.16e-13
							MFSD1	0.948928	3.25e-13
							NXF3	0.793838	3.28e-13
							CRTAM	0.753154	3.37e-13
							DSEL	-0.511751	3.4e-13
							IQCJ-SCHIP1	-0.764551	3.45e-13
							RNF130	0.576443	3.48e-13
							CNTN3	-0.828774	3.48e-13
							BEND7	-0.515983	3.48e-13
							RALA	0.664516	3.52e-13
							MPP2	-0.442546	3.56e-13
							LGMN	1.1631	3.59e-13
							TGFBI	0.718006	3.59e-13
							UNC5B	0.755079	3.66e-13
							PSD4	0.460888	3.69e-13
							TBXA2R	-0.431144	3.7e-13
							SH3RF2	-0.33663	3.7e-13
							PRR11	0.504446	3.71e-13
							MSX1	-0.743433	3.78e-13
							FGFRL1	-0.646303	3.78e-13
							CNPY3	0.450869	3.81e-13
							SPG11	0.351554	3.84e-13
							GPX1	0.876261	3.87e-13
							COMMD9	0.588283	3.95e-13
							PRR5	0.388414	4.02e-13
							CPOX	0.342856	4.07e-13
							CEBPZ	-0.352003	4.11e-13
							ZNF792	0.322599	4.13e-13
							KPNA2	0.532308	4.32e-13
							RBM27	-0.39926	4.33e-13
							NCKAP1L	0.822753	4.4e-13
							GM2A	1.11672	4.4e-13
							MT1A	-0.796242	4.48e-13
							B2M	0.560781	4.48e-13
							NIPSNAP3B	-0.54203	4.51e-13
							PARM1	-1.06582	4.51e-13
							SPP1	2.98493	4.59e-13
							STK11IP	0.405286	4.63e-13
							IL27RA	0.605742	4.65e-13
							CASP8	0.372365	4.66e-13
							TTYH3	0.80285	4.74e-13
							ASPM	0.775558	4.75e-13
							SLIRP	-0.394201	4.8e-13
							SORBS1	-1.24551	4.89e-13
							MRPL32	-0.390297	4.93e-13
							NTF3	-1.02597	4.94e-13
							PIM2	0.777353	5.01e-13
							IL11RA	-0.705889	5.08e-13
							RANGAP1	0.518553	5.26e-13
							AFAP1L1	0.741629	5.28e-13
							PILRA	0.815893	5.3e-13
							NDUFS5	-0.33342	5.38e-13
							TAF1D	-0.314279	5.42e-13
							PREX1	0.744884	5.47e-13
							YAP1	-0.963136	5.55e-13
							TMCO6	0.37408	5.63e-13
							ATP2A2	-0.418759	5.78e-13
							COX7C	-0.369658	5.87e-13
							EPOR	0.419933	5.95e-13
							FAM20A	0.957531	5.98e-13
							GPX3	-0.740615	6.01e-13
							LRRC8A	-0.485269	6.14e-13
							SIAE	0.455369	6.14e-13
							PLXNC1	0.83468	6.15e-13
							CLDND1	-0.321908	6.23e-13
							DOCK4	0.539533	6.31e-13
							LGALSL	-0.535635	6.43e-13
							FOXO3	-0.452126	6.83e-13
							TRIM14	0.690974	6.86e-13
							RUNX3	0.838462	6.93e-13
							FGD2	0.41256	7.25e-13
							SLC37A4	0.363039	7.4e-13
							ESF1	-0.486062	7.42e-13
							STOML2	-0.346059	7.52e-13
							NAP1L3	-0.623399	7.6e-13
							CD96	0.759764	7.69e-13
							JAZF1	-0.377432	7.71e-13
							PIK3R2	0.467096	7.86e-13
							GFPT1	-0.399205	7.88e-13
							ARHGAP15	0.490998	7.9e-13
							PBX4	0.827075	8.14e-13
							SLC29A3	1.07265	8.18e-13
							TNFSF15	0.469868	8.24e-13
							CHST15	0.379956	8.29e-13
							HPCAL1	0.49855	8.3e-13
							ZNHIT6	-0.331615	8.39e-13
							H2AFX	0.42217	8.41e-13
							CRISPLD2	-1.14856	8.41e-13
							SP140	0.566117	8.48e-13
							HES6	-0.309189	8.56e-13
							MME	0.67363	8.57e-13
							RB1CC1	-0.332569	8.58e-13
							MYLK	-0.747105	8.61e-13
							CAPG	1.59928	8.62e-13
							AIF1	0.569324	8.98e-13
							FNDC1	1.0589	8.98e-13
							PDE6G	1.32434	9.05e-13
							HHEX	0.661853	9.09e-13
							RNF141	-0.367556	9.11e-13
							CENPM	0.697904	9.14e-13
							PIK3CG	0.942265	9.48e-13
							ARAP3	0.643772	9.51e-13
							ICOSLG	0.400848	9.61e-13
							NTN4	-0.613984	9.68e-13
							GNPNAT1	-0.450193	9.73e-13
							TMEM100	-0.82292	9.76e-13
							KDM2B	0.366446	9.76e-13
							SLC2A4	-0.596066	1.01e-12
							NEGR1	-0.407433	1.01e-12
							MAP7D3	-0.497098	1.02e-12
							PYGO1	-0.425945	1.02e-12
							KRTAP6-3	-0.611938	1.03e-12
							GMPR	-0.613559	1.03e-12
							IMMP2L	-0.541122	1.04e-12
							C1QB	1.4287	1.04e-12
							ADRA1B	-1.10967	1.04e-12
							ZNF587	0.481575	1.06e-12
							USP16	-0.359442	1.06e-12
							HCAR3	1.45175	1.06e-12
							SPOPL	-0.487875	1.06e-12
							TREML1	0.584856	1.07e-12
							ISCA2	0.41891	1.1e-12
							HSPBAP1	0.351384	1.11e-12
							NLRP3	0.788665	1.12e-12
							IRF5	1.38313	1.16e-12
							IRF4	0.459797	1.17e-12
							RCSD1	0.69281	1.18e-12
							STK17B	0.529333	1.18e-12
							PSTPIP1	0.9722	1.2e-12
							LIMCH1	-0.68055	1.24e-12
							TSKU	-0.635676	1.26e-12
							SYNDIG1	-0.876488	1.26e-12
							RASL12	-1.16306	1.29e-12
							THUMPD2	-0.364769	1.29e-12
							SRF	-0.488337	1.3e-12
							PFKM	-0.366928	1.3e-12
							CARNS1	-0.474177	1.35e-12
							TBC1D24	0.30907	1.36e-12
							ARHGEF26	-0.738532	1.36e-12
							EPSTI1	0.737248	1.37e-12
							TALDO1	0.462946	1.38e-12
							CYSLTR1	0.448333	1.41e-12
							LAX1	0.465045	1.42e-12
							GNPDA2	-0.368884	1.42e-12
							HMGN5	-0.512619	1.45e-12
							CHRDL1	-1.3425	1.52e-12
							SCAMP1	-0.31798	1.52e-12
							GRB2	0.56857	1.54e-12
							LRRC8D	0.709497	1.59e-12
							ATP9A	-0.580249	1.61e-12
							B3GNT8	0.582915	1.62e-12
							PYROXD1	-0.325362	1.63e-12
							USP9X	-0.302686	1.63e-12
							NT5M	0.416627	1.63e-12
							SYF2	-0.355017	1.63e-12
							PDE8B	-1.09492	1.64e-12
							TMBIM6	0.455689	1.65e-12
							PSMC3	-0.389123	1.67e-12
							PLSCR4	-0.549029	1.67e-12
							RAB9B	-0.764026	1.73e-12
							CXCL12	0.544902	1.75e-12
							HIVEP3	0.315317	1.77e-12
							CHMP4C	-0.554581	1.79e-12
							EPHB2	0.452644	1.82e-12
							ITM2C	-0.742148	1.83e-12
							GIMAP6	0.659908	1.88e-12
							RORC	0.571013	1.93e-12
							SNX11	0.370898	1.93e-12
							HS3ST1	1.06233	1.95e-12
							AKTIP	-0.440025	1.98e-12
							MX1	0.776461	1.98e-12
							TYMS	0.715147	2.04e-12
							RAB35	0.404123	2.05e-12
							BTC	-1.03921	2.08e-12
							HCK	1.04066	2.1e-12
							LAMP3	0.894898	2.11e-12
							SUSD1	0.868992	2.14e-12
							ERRFI1	-0.759772	2.16e-12
							PSMG1	-0.334062	2.24e-12
							MKI67	0.45071	2.26e-12
							DGKQ	0.440955	2.26e-12
							HSPA12A	-0.619372	2.3e-12
							CKS2	0.683149	2.35e-12
							FARSB	-0.346639	2.37e-12
							PAN2	0.305171	2.37e-12
							MFSD5	0.429706	2.37e-12
							RRM2	0.537007	2.41e-12
							ARHGEF18	0.309975	2.44e-12
							RBMXL1	-0.326026	2.45e-12
							SLC40A1	0.94017	2.45e-12
							CAV2	-0.535493	2.45e-12
							TREM2	1.60732	2.45e-12
							TRMT1	0.41384	2.5e-12
							MEIS1	-0.334208	2.53e-12
							SMARCA1	-0.649971	2.54e-12
							SLC45A3	0.588099	2.56e-12
							TMEM117	-0.352991	2.57e-12
							TSPO	0.445867	2.63e-12
							TCEAL4	-0.623361	2.63e-12
							WDR24	0.307959	2.69e-12
							UIMC1	-0.313312	2.69e-12
							SLAMF6	0.445168	2.71e-12
							GKAP1	-0.594472	2.73e-12
							PIGG	0.381678	2.77e-12
							ATP6AP1	0.650661	2.78e-12
							GBAP1	0.46601	2.79e-12
							AHCTF1	-0.350098	2.8e-12
							AGAP3	0.390312	2.88e-12
							PAPLN	0.352891	2.89e-12
							FGR	1.38171	2.95e-12
							APOE	2.05923	3.02e-12
							ATP6V1B2	0.656585	3.11e-12
							PTBP2	-0.537323	3.16e-12
							SMAP2	0.617473	3.26e-12
							ZNRF3	-0.494875	3.3e-12
							SIRPB2	0.496484	3.35e-12
							CITED4	-0.730374	3.56e-12
							SNX29	0.333472	3.61e-12
							RPUSD1	0.365939	3.61e-12
							MYL6	-0.388154	3.62e-12
							PRKCH	0.578746	3.72e-12
							ISG15	0.520455	3.76e-12
							NDST1	0.590261	3.8e-12
							ADAM32	-0.38411	3.84e-12
							TLR2	1.02383	3.86e-12
							GIT2	0.363011	3.92e-12
							GRK5	-0.309663	3.94e-12
							CD300LF	0.981764	3.96e-12
							SRMS	0.719773	3.96e-12
							FAM8A1	-0.328663	3.96e-12
							RNF166	0.325668	3.98e-12
							CBX1	-0.301357	4.03e-12
							HK3	0.989746	4.07e-12
							CD180	0.834648	4.09e-12
							CREB3	-0.34532	4.09e-12
							EFNB1	0.600903	4.12e-12
							TBX21	0.634308	4.21e-12
							CDCA7	0.354896	4.21e-12
							ATP8B1	-0.514851	4.22e-12
							HADH	-0.477966	4.26e-12
							CD300C	0.801629	4.28e-12
							CD27	0.726222	4.36e-12
							PMAIP1	0.856634	4.41e-12
							ADORA2B	0.848952	4.44e-12
							GALNT5	0.618694	4.47e-12
							FTL	0.983726	4.5e-12
							VAC14	0.546595	4.52e-12
							ARL4C	1.20475	4.6e-12
							CAPS	0.356249	4.62e-12
							PAM	-0.604055	4.62e-12
							IL7R	1.2218	4.68e-12
							BRI3	0.465072	4.74e-12
							IFT43	-0.367057	4.85e-12
							VNN1	1.06709	4.9e-12
							PDLIM5	-0.477223	4.97e-12
							TP53BP2	-0.462788	4.98e-12
							LOXL3	0.412437	5.07e-12
							CCNA2	0.403998	5.12e-12
							SSBP4	0.37032	5.24e-12
							NFKBID	0.689785	5.24e-12
							INTS9	0.321776	5.26e-12
							MGLL	0.369193	5.29e-12
							PHF13	-0.426179	5.32e-12
							HNRNPA3	-0.305799	5.38e-12
							NOD2	0.909894	5.58e-12
							TES	-0.828265	5.65e-12
							USP7	-0.330107	5.67e-12
							TPM1	-0.864763	5.74e-12
							SLAIN2	-0.331993	5.78e-12
							PTEN	-0.32751	5.81e-12
							GCA	0.458926	5.86e-12
							MAPK13	1.11436	5.96e-12
							GOLM1	0.444207	5.97e-12
							MMP7	2.66097	5.97e-12
							PCSK4	0.361668	6.01e-12
							ZFPM2	-0.525239	6.09e-12
							GPD1L	-0.606076	6.18e-12
							FGF2	-0.680222	6.29e-12
							ADAMTS1	-1.16319	6.31e-12
							MYOZ1	-1.02587	6.39e-12
							KIAA0513	0.391476	6.54e-12
							SCAMP2	0.529273	6.57e-12
							IGF2BP3	0.656527	6.6e-12
							DLG4	0.373592	6.72e-12
							GPR137B	0.957701	6.93e-12
							ASPHD2	0.353165	6.96e-12
							SLC7A8	0.464066	6.97e-12
							GLIPR1	-0.381183	6.98e-12
							MYOM1	-1.08825	7.32e-12
							CACNA2D4	0.835904	7.53e-12
							PHYHD1	-0.519279	7.58e-12
							DAAM2	-0.673864	7.6e-12
							PPT1	0.578073	7.64e-12
							ANKRD6	-0.454879	7.69e-12
							VOPP1	0.523645	7.69e-12
							SLX4	0.377986	7.79e-12
							CCR7	1.02017	7.81e-12
							DLG3	-0.621028	7.85e-12
							RHOG	0.572205	7.97e-12
							HPD	-0.45793	8.01e-12
							GZMA	1.18174	8.1e-12
							RALGAPA1	-0.387847	8.38e-12
							SERF1A	-0.475259	8.45e-12
							BIRC5	1.02469	8.72e-12
							IL10RB	0.563825	8.98e-12
							SLC43A2	0.684773	8.98e-12
							ODF3B	0.446921	9.02e-12
							AGPAT3	0.475125	9.07e-12
							FEM1B	-0.36165	9.12e-12
							CAT	0.382107	9.52e-12
							TNNT3	-0.816408	9.56e-12
							REEP5	-0.36999	9.61e-12
							SP140L	0.32053	9.65e-12
							RPS6KA6	-0.406963	9.66e-12
							TMEM41B	-0.301874	1.01e-11
							PHC3	-0.371078	1.03e-11
							FMNL3	0.363422	1.03e-11
							KCNAB2	0.678112	1.03e-11
							KLHL6	1.11454	1.04e-11
							SPATA20	0.420435	1.04e-11
							ZNF101	0.382002	1.08e-11
							ACOT13	0.552904	1.08e-11
							RIPK4	-0.485416	1.09e-11
							APOL6	0.375093	1.11e-11
							HIC2	0.340612	1.12e-11
							MYO7A	0.821127	1.12e-11
							ASS1	-0.545175	1.13e-11
							SFXN5	0.362286	1.14e-11
							CD163L1	1.44014	1.16e-11
							JAKMIP1	0.380085	1.16e-11
							ALDH1B1	-0.81206	1.16e-11
							MAGI3	-0.448114	1.18e-11
							TPCN1	0.44865	1.18e-11
							PALLD	-0.542377	1.18e-11
							TBC1D1	-0.310632	1.19e-11
							C14orf132	-0.840174	1.2e-11
							ARHGAP24	0.508764	1.2e-11
							LRRFIP1	-0.368778	1.22e-11
							RLF	-0.367331	1.24e-11
							WAS	0.625543	1.25e-11
							CHRNA10	0.320118	1.26e-11
							HIST2H2AA4	-0.66753	1.26e-11
							FRK	-0.757948	1.28e-11
							TUBA4A	-0.453296	1.28e-11
							RASSF7	0.494696	1.28e-11
							SIPA1L2	0.475447	1.29e-11
							GNG2	0.481248	1.29e-11
							CXCL14	-2.7682	1.34e-11
							TTC7A	0.344342	1.34e-11
							NCLN	0.424526	1.36e-11
							TMEM104	0.39637	1.37e-11
							MED18	0.379967	1.39e-11
							ABHD8	0.395004	1.45e-11
							MOCS2	-0.357038	1.45e-11
							ZNF707	0.328282	1.47e-11
							STOM	-0.418753	1.48e-11
							TMEM143	0.358144	1.49e-11
							ARID5B	-0.57612	1.51e-11
							ADRA2C	-1.67898	1.54e-11
							SLC4A8	0.304402	1.55e-11
							ATF7IP2	0.485301	1.55e-11
							AKT3	-0.555233	1.55e-11
							PLXNB1	-0.715552	1.61e-11
							UBE2T	0.621683	1.65e-11
							DDAH1	-0.528025	1.66e-11
							STX4	0.341726	1.66e-11
							PSMD12	-0.319148	1.74e-11
							AUTS2	-0.313471	1.74e-11
							SPRYD7	-0.349221	1.75e-11
							COL15A1	0.689404	1.77e-11
							SLA	1.08124	1.78e-11
							PLA2G2A	-2.87461	1.78e-11
							CAP2	-0.763035	1.79e-11
							SYNPO2	-0.993336	1.81e-11
							RALB	0.324557	1.84e-11
							LAGE3	0.34107	1.85e-11
							FOXI2	0.392188	1.88e-11
							CKS1B	-0.329841	1.91e-11
							MMP12	2.48222	1.91e-11
							RAP2B	0.629112	1.92e-11
							ACYP2	-0.313884	1.94e-11
							PLS3	-0.813132	1.97e-11
							BATF	1.17911	1.99e-11
							SOBP	-0.620037	1.99e-11
							RPS6KA2	0.34818	2.02e-11
							DNAJC15	-0.347809	2.02e-11
							EFHD2	0.76555	2.05e-11
							SLC25A23	-0.507912	2.07e-11
							PLP2	-0.364269	2.07e-11
							RTN4RL1	0.347119	2.09e-11
							PGD	0.806956	2.14e-11
							NPL	1.06298	2.14e-11
							C3orf62	0.375101	2.16e-11
							OLFML2B	0.435372	2.16e-11
							SHC4	-0.898193	2.21e-11
							THEMIS	0.557904	2.24e-11
							FBP1	1.57139	2.26e-11
							USO1	-0.350061	2.27e-11
							BBX	-0.322915	2.28e-11
							TCEAL8	-0.331165	2.28e-11
							SLC20A2	-0.467227	2.29e-11
							SLC22A18AS	0.995486	2.31e-11
							MT1B	-0.776692	2.32e-11
							FBXO2	-0.726931	2.32e-11
							SYNM	-1.20917	2.35e-11
							TCAP	-0.675518	2.38e-11
							SLC39A14	-0.629988	2.39e-11
							NAF1	-0.366267	2.42e-11
							FEZ1	-0.460978	2.46e-11
							TRPV4	0.579413	2.57e-11
							FDXR	0.578588	2.58e-11
							SRPK3	-0.640899	2.59e-11
							PLTP	1.19223	2.61e-11
							PCSK5	-0.562119	2.61e-11
							XKR8	0.331841	2.63e-11
							CRNDE	-0.562075	2.66e-11
							QPRT	0.589061	2.68e-11
							COMMD5	0.34875	2.7e-11
							ECEL1	-0.400952	2.73e-11
							DPP7	0.625343	2.76e-11
							CDYL2	0.371397	2.76e-11
							SMPX	-0.718833	2.82e-11
							KCNN4	1.17761	2.94e-11
							GABPB1	-0.304941	2.95e-11
							ARHGAP17	0.311353	2.99e-11
							PSIP1	-0.520135	3.01e-11
							KIAA1522	0.426555	3.02e-11
							BCAT1	0.897616	3.04e-11
							PCGF1	0.355607	3.09e-11
							ZDBF2	-0.461182	3.1e-11
							TMEM127	0.32069	3.12e-11
							ST6GAL2	-0.814807	3.14e-11
							ZNF704	-0.425588	3.14e-11
							COASY	0.36104	3.2e-11
							SCARF1	0.578213	3.25e-11
							CENPE	0.436934	3.27e-11
							SGCE	-0.787474	3.29e-11
							CAD	0.35678	3.3e-11
							LRRC49	-0.41725	3.31e-11
							CXCL16	0.982753	3.32e-11
							NEURL3	0.796367	3.33e-11
							ZHX1	-0.358724	3.38e-11
							MLKL	0.448594	3.4e-11
							KCNAB1	-1.08521	3.41e-11
							GPR160	0.872957	3.41e-11
							GATA6	-0.51384	3.41e-11
							ANP32B	-0.313673	3.55e-11
							MCM4	0.356636	3.56e-11
							CGRRF1	-0.343493	3.58e-11
							FRS2	-0.331857	3.63e-11
							TMEM44	0.406983	3.76e-11
							MCOLN1	0.668637	3.79e-11
							NPM1	-0.309592	3.82e-11
							GABARAPL1	-0.489285	3.82e-11
							LINC00174	0.399596	3.87e-11
							TRAF3IP2	-0.518039	3.87e-11
							BDNF	-0.69673	3.89e-11
							MSRB3	-0.866618	3.9e-11
							ZNF706	-0.346461	3.9e-11
							GNL1	-0.426589	3.91e-11
							PROCA1	0.315103	3.92e-11
							CDC73	-0.456438	3.93e-11
							LPXN	0.744063	3.94e-11
							NFIA	-0.564057	3.95e-11
							PPA1	-0.42074	3.98e-11
							SDSL	0.772985	4.05e-11
							HEXB	0.705946	4.19e-11
							ZNF483	-0.452889	4.2e-11
							SFRP1	-1.28599	4.23e-11
							RAB11FIP1	0.546302	4.25e-11
							ASXL1	-0.531425	4.27e-11
							STAC	-0.708032	4.28e-11
							GADD45B	-0.855039	4.29e-11
							EIF1AX	-0.444405	4.36e-11
							ST3GAL5	0.452266	4.39e-11
							SRGAP3	0.315789	4.45e-11
							CTSH	1.05005	4.47e-11
							SCRG1	-1.46078	4.7e-11
							TSPAN32	0.428432	4.7e-11
							C20orf27	0.394474	4.74e-11
							MMD	0.678842	4.74e-11
							ATP6AP2	0.399418	4.79e-11
							CYB5B	-0.309906	4.85e-11
							CCDC7	-0.373573	4.87e-11
							KCNJ5	1.0896	4.94e-11
							OCA2	-0.504546	4.95e-11
							SCARB1	0.959457	5.09e-11
							MAF1	-0.356903	5.09e-11
							COL6A3	0.570507	5.13e-11
							LY96	0.909787	5.16e-11
							TSPAN8	-1.12913	5.26e-11
							LATS2	-0.378734	5.26e-11
							C19orf38	0.358113	5.29e-11
							QPCT	0.577698	5.31e-11
							DAGLA	0.346927	5.34e-11
							GPRIN3	0.618103	5.59e-11
							LILRA2	0.796426	5.6e-11
							CDR2	-0.32854	5.78e-11
							KIF2C	0.558622	5.82e-11
							LPL	1.31993	5.83e-11
							CNKSR3	-0.517995	5.85e-11
							CTSZ	0.968142	5.86e-11
							PKD2	-0.749329	5.98e-11
							HLA-DRB5	1.22885	6.06e-11
							BCL7A	-0.467269	6.08e-11
							GAL3ST4	0.587079	6.11e-11
							PLXNA3	0.510527	6.14e-11
							PCOLCE2	-0.894616	6.19e-11
							TNS1	-0.703824	6.21e-11
							RYR3	-0.814764	6.34e-11
							PSMB8	0.331298	6.45e-11
							TTBK2	-0.367277	6.46e-11
							SYNPO	-0.549611	6.46e-11
							S100A2	-0.311977	6.54e-11
							NAA15	-0.330332	6.58e-11
							PSEN2	0.409774	6.62e-11
							MAGI2-AS3	-0.357311	6.68e-11
							C1orf162	0.945695	6.85e-11
							DAPK3	-0.476833	6.87e-11
							SLC2A6	0.638584	6.89e-11
							DNMT1	0.410787	6.89e-11
							KLHL13	-0.398563	6.92e-11
							RAD23B	-0.33773	6.97e-11
							GIMAP4	0.754144	6.98e-11
							IL1B	1.56798	7.24e-11
							PTTG1	0.664626	7.33e-11
							PSAP	0.932049	7.38e-11
							BAG3	-0.562609	7.63e-11
							PEBP1	-0.31936	7.71e-11
							PMFBP1	0.606919	7.79e-11
							PDXK	0.328502	7.82e-11
							DCAF12	0.350586	7.83e-11
							INCENP	0.343435	7.91e-11
							ROM1	-0.612122	7.94e-11
							RAD54L	0.48885	7.94e-11
							PPP1R12B	-0.692091	7.96e-11
							FHOD3	-0.622365	7.98e-11
							THSD4	-0.523825	8.05e-11
							WDHD1	0.340357	8.11e-11
							BAX	0.386713	8.18e-11
							NR1D1	-0.77914	8.19e-11
							LONRF1	-0.384118	8.19e-11
							HBA2	1.83083	8.22e-11
							RASSF3	-0.644639	8.32e-11
							MPDU1	0.36351	8.53e-11
							WEE1	-0.601537	8.63e-11
							RPL22	-0.338807	8.65e-11
							TRPC1	-0.616129	8.71e-11
							GREB1L	-0.399419	8.8e-11
							HJURP	0.699473	8.82e-11
							RAB23	-0.714707	8.88e-11
							PHGDH	-1.05115	9.11e-11
							NME7	-0.309503	9.24e-11
							FCN1	1.06964	9.33e-11
							NDUFS4	-0.302781	9.35e-11
							ITM2A	-0.913764	9.5e-11
							UBE2B	-0.369232	9.57e-11
							NEXN	-1.11261	9.65e-11
							INPP5E	0.464284	9.67e-11
							TMEM132B	-0.359436	9.68e-11
							HDAC3	0.302862	9.74e-11
							RBFOX2	-0.429136	9.91e-11
							MRC1	0.885407	1e-10
							GALNS	0.475781	1.02e-10
							SIGLEC15	0.836493	1.06e-10
							RPN2	0.318526	1.08e-10
							HLA-DQA1	1.63407	1.08e-10
							STK4	0.315096	1.11e-10
							SH3D19	-0.614681	1.11e-10
							MLPH	0.363479	1.13e-10
							ZNF217	0.371718	1.13e-10
							FAM180B	-1.21979	1.14e-10
							UBASH3A	0.362721	1.15e-10
							PLBD1	1.08781	1.15e-10
							BMP2K	0.690037	1.16e-10
							CPNE5	0.828754	1.19e-10
							CTNNAL1	-0.674037	1.2e-10
							PLEK2	1.05761	1.2e-10
							TSPAN1	-0.338508	1.23e-10
							M6PR	0.491073	1.23e-10
							PRPF40B	-0.337688	1.23e-10
							ID3	-0.566263	1.24e-10
							SMTN	-1.19881	1.25e-10
							ZNF816	0.328872	1.26e-10
							PARVG	0.724243	1.26e-10
							JMY	-0.390011	1.27e-10
							XYLT2	0.334191	1.29e-10
							ACAP1	0.61608	1.3e-10
							ELOVL7	-0.629549	1.31e-10
							SLFN11	0.491534	1.33e-10
							TPM2	-0.926042	1.33e-10
							PIK3R6	0.459374	1.34e-10
							RIN3	0.634464	1.35e-10
							SGK1	1.12108	1.37e-10
							ZEB2	0.319738	1.37e-10
							ITPR3	0.556983	1.39e-10
							TCN2	0.710586	1.39e-10
							SPEG	-0.47603	1.39e-10
							KIFC1	0.41277	1.4e-10
							C12orf49	0.558508	1.4e-10
							LAMTOR2	0.403703	1.44e-10
							SLC27A5	-0.361485	1.44e-10
							BCAP31	0.427961	1.44e-10
							BCL2L11	0.335906	1.45e-10
							VSIG4	1.1346	1.45e-10
							SPOCK2	0.425949	1.5e-10
							GAB1	-0.477404	1.5e-10
							IFI44L	0.761586	1.53e-10
							ABCF3	0.394429	1.58e-10
							CMPK2	0.304611	1.6e-10
							PLEKHG6	0.319366	1.63e-10
							NETO2	0.657118	1.64e-10
							ATP1A2	-0.541244	1.65e-10
							CLEC7A	0.59302	1.68e-10
							TMEM25	-0.507422	1.7e-10
							VMO1	1.38618	1.7e-10
							CATSPERB	-0.623705	1.75e-10
							SULT1A2	0.475031	1.76e-10
							PDLIM1	-0.638824	1.76e-10
							CTSS	1.15022	1.76e-10
							SPARCL1	-1.11424	1.79e-10
							ACSF2	0.445032	1.8e-10
							SMAD7	-0.429361	1.81e-10
							ABHD3	0.450022	1.82e-10
							ARHGEF12	-0.363899	1.85e-10
							TBC1D7	0.309387	1.85e-10
							RASGRP1	0.601641	1.85e-10
							DTL	0.45853	1.86e-10
							CHST2	0.36374	1.86e-10
							AGPAT2	0.462167	1.88e-10
							SNX5	0.332473	1.91e-10
							SEPHS2	0.340235	1.92e-10
							MAMDC4	0.356537	1.93e-10
							PGM5	-0.956947	1.93e-10
							KRTAP21-1	-0.378473	1.94e-10
							PPARG	0.732093	1.98e-10
							DEPDC7	0.335834	1.99e-10
							SLC12A8	0.511346	2.01e-10
							COBLL1	-0.577858	2.01e-10
							RWDD2A	-0.30424	2.02e-10
							ITGA4	0.883974	2.04e-10
							KCTD3	-0.377484	2.05e-10
							ZNF639	-0.313686	2.07e-10
							HMMR	0.62848	2.08e-10
							CDC45	0.6075	2.1e-10
							PPIE	-0.33304	2.1e-10
							FAM24B	0.34221	2.1e-10
							CD5	0.718715	2.1e-10
							PI4K2A	0.521132	2.13e-10
							GAK	0.306083	2.13e-10
							TNFAIP8	0.380032	2.14e-10
							MTUS2	-0.729689	2.19e-10
							DBN1	-0.534635	2.19e-10
							LGALS3	0.445426	2.21e-10
							SCARA3	-0.857264	2.22e-10
							DYNC1I1	-0.476549	2.22e-10
							LZTS2	-0.336122	2.23e-10
							TACC2	-0.663639	2.24e-10
							CD320	-0.475515	2.27e-10
							RSAD2	0.719162	2.33e-10
							SLC19A2	-0.748108	2.33e-10
							DRAM1	0.709035	2.34e-10
							PLEKHB2	0.55725	2.36e-10
							SORL1	0.593093	2.41e-10
							SYDE2	-0.363305	2.41e-10
							CKMT2	-0.822877	2.47e-10
							FAR2	0.419279	2.47e-10
							EDEM2	0.430289	2.48e-10
							VCAM1	0.73552	2.48e-10
							FAM149A	-0.621695	2.49e-10
							CORO2A	0.663877	2.51e-10
							PEBP4	-0.60195	2.55e-10
							CWF19L2	-0.335768	2.61e-10
							TUBB3	0.839782	2.67e-10
							RMI2	0.45335	2.71e-10
							DYNLL2	-0.33862	2.74e-10
							GPC3	-0.669608	2.77e-10
							C3	-1.33376	2.88e-10
							ITPA	0.319348	2.92e-10
							BLM	0.486415	2.94e-10
							LY6H	0.92128	2.98e-10
							PLCD1	-0.406672	3.01e-10
							CD19	0.484555	3.06e-10
							DRAM2	0.588013	3.11e-10
							FGF13	-0.685271	3.23e-10
							MRGPRF	-0.415062	3.25e-10
							GJA5	-0.48798	3.26e-10
							DIP2C	-0.322117	3.32e-10
							C11orf96	-1.21824	3.35e-10
							GIMAP7	0.756009	3.41e-10
							YTHDC1	-0.376511	3.42e-10
							MMS19	0.343517	3.44e-10
							PRKD1	-0.476217	3.44e-10
							DSC2	0.835838	3.45e-10
							AIM2	0.843992	3.51e-10
							NUDT18	0.323328	3.56e-10
							B3GNTL1	0.354914	3.62e-10
							RP9P	-0.349407	3.66e-10
							SNX6	0.304283	3.7e-10
							TFCP2L1	0.788543	3.76e-10
							OSBPL7	0.50119	3.77e-10
							GZMK	1.07314	3.85e-10
							FZD5	0.31702	3.9e-10
							HPSE2	-0.882952	3.93e-10
							PTGIS	-0.578464	3.94e-10
							EMP2	-0.459965	3.97e-10
							APOC1	2.41283	4.03e-10
							CPT2	0.391474	4.18e-10
							MORC4	-0.359528	4.28e-10
							NUDT19	0.310952	4.34e-10
							ATP13A1	0.362628	4.35e-10
							FILIP1L	-0.545672	4.37e-10
							TMEM89	-0.382868	4.56e-10
							DES	-2.22995	4.66e-10
							POLR1E	-0.356325	4.67e-10
							STARD8	0.420856	4.7e-10
							DDX21	-0.449834	4.74e-10
							TNNC1	-0.594358	4.74e-10
							CXCR4	1.33921	4.79e-10
							CATSPER1	0.627351	4.9e-10
							PPID	0.314517	4.9e-10
							ALPK1	0.397979	4.91e-10
							RBPMS2	-1.30304	5.04e-10
							ACADL	-1.25146	5.14e-10
							MPDZ	-0.543554	5.14e-10
							CSRP2	-0.926141	5.16e-10
							F7	-0.379178	5.16e-10
							VIPR2	-0.776916	5.29e-10
							EOMES	0.497516	5.3e-10
							EIF4E	-0.343726	5.32e-10
							COL5A1	0.447893	5.32e-10
							CPPED1	0.438942	5.42e-10
							DIMT1	-0.350681	5.43e-10
							WDR1	-0.307067	5.44e-10
							LIMS2	-0.626824	5.44e-10
							ZBTB47	-0.472914	5.47e-10
							FBLIM1	-0.595384	5.49e-10
							VHL	0.422904	5.5e-10
							PBX1	-0.362777	5.57e-10
							CLMN	0.484227	5.63e-10
							GAL3ST1	-0.516255	5.64e-10
							C3AR1	0.79114	5.67e-10
							SNRPN	-0.418096	5.69e-10
							KCNA5	-1.29475	5.71e-10
							RHOH	0.75517	5.94e-10
							SEC22C	-0.321878	6.11e-10
							BCDIN3D	0.386337	6.2e-10
							PODNL1	0.503711	6.2e-10
							SGCB	-0.631056	6.27e-10
							RASGEF1B	0.856885	6.28e-10
							PAPPA	-0.521168	6.33e-10
							FIBIN	-1.13349	6.37e-10
							MEX3B	0.308051	6.39e-10
							BCKDK	0.309758	6.42e-10
							RANBP9	-0.305968	6.6e-10
							MFF	-0.318855	6.6e-10
							CCDC6	-0.409426	6.61e-10
							RAB27A	-0.334001	6.61e-10
							PACSIN3	-0.74302	6.72e-10
							SAMD4A	-0.392627	6.73e-10
							ZKSCAN4	0.347625	6.8e-10
							FAM131A	-0.372135	6.81e-10
							CXCR2	0.877982	6.93e-10
							CAND2	-0.660937	6.93e-10
							TRAIP	0.365444	6.96e-10
							CACNB1	-0.428142	7.05e-10
							HEYL	-0.649098	7.1e-10
							GAMT	-0.359674	7.25e-10
							ICAM4	0.62993	7.32e-10
							LUM	0.81839	7.33e-10
							HDX	-0.347369	7.4e-10
							PSD3	0.447587	7.55e-10
							APOBEC3A	0.876102	7.6e-10
							NET1	-0.761331	7.61e-10
							TEAD2	-0.32989	7.7e-10
							NDUFAF4	-0.315414	7.71e-10
							PTGS1	0.831041	7.72e-10
							PIK3C2A	-0.358054	7.79e-10
							MAPK1	0.317775	7.82e-10
							ARPC4-TTLL3	0.397041	7.88e-10
							NRP2	0.43817	7.89e-10
							PRB3	-0.31781	7.91e-10
							DIAPH2	-0.395803	7.98e-10
							ACTN2	-0.51469	7.99e-10
							CRIP2	-0.567553	8e-10
							JAM3	-0.551782	8.01e-10
							MPZL3	0.381223	8.48e-10
							TRAK2	-0.401518	8.55e-10
							RNF152	-0.623731	8.59e-10
							C16orf89	-1.07549	8.82e-10
							JMJD6	-0.399613	8.83e-10
							PARP15	0.486665	8.97e-10
							RYK	-0.30196	9e-10
							HABP4	-0.626673	9.01e-10
							PLXNA1	0.562284	9.06e-10
							PNN	-0.312879	9.17e-10
							LAMA2	-0.672866	9.18e-10
							WASH3P	-0.327995	9.23e-10
							OLFM1	-0.310775	9.47e-10
							MYBPC3	0.614831	9.52e-10
							PEF1	-0.354425	9.56e-10
							GGTLC1	0.727192	9.82e-10
							AGL	-0.438209	1e-09
							PDE4D	-0.659667	1.01e-09
							HES4	-0.842348	1.02e-09
							SEMA3D	-0.9101	1.02e-09
							NAP1L2	-0.541056	1.02e-09
							CD82	0.498465	1.02e-09
							SPRYD3	-0.38616	1.02e-09
							P2RY1	0.36501	1.03e-09
							HS3ST2	1.63232	1.03e-09
							TTLL7	-0.888348	1.03e-09
							IFRD1	-0.507806	1.03e-09
							MAK16	-0.322209	1.03e-09
							PINK1	-0.303074	1.04e-09
							ICOS	0.520602	1.05e-09
							ARPC3	0.445881	1.06e-09
							IL21R	1.02552	1.07e-09
							SHCBP1	0.481962	1.08e-09
							CBX8	0.351141	1.08e-09
							CD72	0.313575	1.1e-09
							FYCO1	-0.465102	1.13e-09
							YPEL2	-0.369497	1.16e-09
							YPEL3	0.315787	1.17e-09
							MAGEF1	-0.388821	1.18e-09
							HLA-DQA2	1.36384	1.19e-09
							BCAS1	-0.37574	1.19e-09
							TNFSF13B	0.82188	1.2e-09
							AKAP1	-0.500748	1.21e-09
							THAP8	0.312571	1.23e-09
							B3GALNT2	-0.493581	1.26e-09
							BCKDHB	-0.308405	1.26e-09
							PPIF	0.726706	1.27e-09
							FOXL1	-0.717819	1.29e-09
							ASGR2	0.574574	1.35e-09
							ALPK2	0.380764	1.35e-09
							STAG3	0.354339	1.41e-09
							EPHX3	-0.442058	1.45e-09
							CEP55	0.450666	1.47e-09
							MS4A2	0.498309	1.48e-09
							GARNL3	-0.446657	1.48e-09
							NACC1	0.381218	1.49e-09
							ADAMTS8	-1.11707	1.5e-09
							TAF9B	-0.455682	1.51e-09
							NOXA1	0.592846	1.52e-09
							ACTN4	-0.519658	1.56e-09
							VNN2	0.928863	1.56e-09
							NAT1	0.426732	1.57e-09
							ST6GALNAC3	-0.409567	1.61e-09
							PPFIBP2	0.546331	1.65e-09
							CORO1C	-0.341726	1.66e-09
							IL7	0.49723	1.71e-09
							SH3GLB2	-0.386007	1.72e-09
							TMEM63C	0.488594	1.73e-09
							CYP27A1	0.894334	1.73e-09
							CYTIP	0.984423	1.74e-09
							PC	0.420079	1.76e-09
							ANAPC13	-0.319014	1.77e-09
							SPON1	-1.38404	1.79e-09
							PLP1	-0.894215	1.82e-09
							ALOX5	0.754698	1.82e-09
							BCL11A	0.328711	1.83e-09
							FILIP1	-0.749844	1.84e-09
							NLN	0.530019	1.85e-09
							S1PR3	-0.876459	1.87e-09
							PKMYT1	0.507334	1.87e-09
							TNNC2	-0.605385	1.88e-09
							WDR43	-0.435542	1.89e-09
							TMEM38A	-0.432279	1.9e-09
							CD1C	0.322456	1.9e-09
							PPFIBP1	-0.364037	1.95e-09
							ETF1	-0.336865	1.96e-09
							ALDH1L1	-0.944291	1.96e-09
							ZDHHC16	0.304058	1.97e-09
							HIST1H1E	-0.652365	1.98e-09
							H1FX	-0.389866	2e-09
							KIAA0930	0.481383	2.03e-09
							SLC39A11	0.577871	2.05e-09
							MMP25	0.410512	2.1e-09
							SLMAP	-0.605348	2.1e-09
							RAD51	0.556188	2.11e-09
							MRPL20	-0.318809	2.12e-09
							GHRLOS	0.35809	2.12e-09
							NRIP3	0.628111	2.14e-09
							AMOTL1	-0.382238	2.16e-09
							USP18	0.436973	2.19e-09
							MYLPF	-0.32872	2.21e-09
							NECAB3	-0.339201	2.22e-09
							HTR7	0.419386	2.28e-09
							EFHD1	-0.867665	2.28e-09
							LRRFIP2	-0.33496	2.3e-09
							ATP6V1C1	0.361501	2.35e-09
							SKP1	-0.346394	2.35e-09
							HSPA13	-0.30964	2.37e-09
							PLCE1	-0.698188	2.4e-09
							SKAP2	0.487394	2.41e-09
							RND2	-0.368774	2.42e-09
							TNNT1	0.858577	2.42e-09
							COL1A2	0.728392	2.43e-09
							ABCC3	0.653613	2.44e-09
							AVEN	-0.391794	2.45e-09
							TMOD1	-0.88814	2.46e-09
							TIMD4	0.979898	2.48e-09
							WIPF1	0.340338	2.52e-09
							FGF1	-0.469959	2.58e-09
							RBM24	-0.556158	2.66e-09
							RSPH3	0.414325	2.66e-09
							S100A13	-0.410477	2.71e-09
							MOXD1	0.791493	2.77e-09
							PAQR5	1.07398	2.79e-09
							NCR3	0.323544	2.88e-09
							ADI1	-0.384958	2.9e-09
							CALCOCO2	-0.329508	2.91e-09
							BCAM	-0.493047	2.94e-09
							ACSL5	0.522697	2.97e-09
[truncated: 1,350 more rows]

## Sheet: Table S9 Met-Gene-network
1-Frailty&sarcopenia	#node1	node2	node1_string_internal_id	node2_string_internal_id	node1_external_id	node2_external_id	neighborhood_on_chromosome	gene_fusion	phylogenetic_cooccurrence	homology	coexpression	experimentally_determined_interaction	database_annotated	automated_textmining	prediction	combined_score	#node1
	DLG4	GRIN2B	1847440	1846639	9606.ENSP00000293813	9606.ENSP00000279593	0	0	0	0	0	0.999	0.9	0.982	0	0.999	DLG4
	GRIN2B	ifenprodil	1846639	-100003689	9606.ENSP00000279593	-1.CID100003689	0	0	0	0	0	0.919	0.9	0.946	0	0.999	GRIN2B
	GRIN1	GRIN2A	1855505	1851485	9606.ENSP00000360608	9606.ENSP00000332549	0	0	0	0.718	0	0.991	0.9	0.974	0	0.999	GRIN1
	FYN	GRIN2A	1853081	1851485	9606.ENSP00000346671	9606.ENSP00000332549	0	0	0	0	0	0.962	0.9	0.957	0	0.999	FYN
	FYN	GRIN2B	1853081	1846639	9606.ENSP00000346671	9606.ENSP00000279593	0	0	0	0	0	0.915	0.9	0.96	0	0.999	FYN
	ALAS2	succinyl-CoA	1851465	-100001111	9606.ENSP00000332369	-1.CID100001111	0	0	0	0	0	0.577	0.9	0.988	0	0.999	ALAS2
	GRIN2A	DLG4	1851485	1847440	9606.ENSP00000332549	9606.ENSP00000293813	0	0	0	0	0	0.998	0.9	0.981	0	0.999	GRIN2A
	GRIN1	GRIN2B	1855505	1846639	9606.ENSP00000360608	9606.ENSP00000279593	0	0	0	0.726	0	0.991	0.9	0.973	0	0.999	GRIN1
	DLG3	GRIN2B	1856101	1846639	9606.ENSP00000363480	9606.ENSP00000279593	0	0	0	0	0	0.984	0.36	0.98	0	0.999	DLG3
	ALAS2	5-aminolevulin.	1851465	-100000137	9606.ENSP00000332369	-1.CID100000137	0	0	0	0	0	0	0.9	0.996	0	0.999	ALAS2
	DLG1	GRIN2A	1852968	1851485	9606.ENSP00000345731	9606.ENSP00000332549	0	0	0	0	0	0.92	0	0.975	0	0.998	DLG1
	DLG3	GRIN2A	1856101	1851485	9606.ENSP00000363480	9606.ENSP00000332549	0	0	0	0	0	0.918	0.36	0.98	0	0.998	DLG3
	GRIN1	DLG4	1855505	1847440	9606.ENSP00000360608	9606.ENSP00000293813	0	0	0	0	0	0.874	0.9	0.838	0	0.997	GRIN1
	ARG1	ornithine	1854724	-100000389	9606.ENSP00000357066	-1.CID100000389	0	0	0	0	0	0.842	0.9	0.833	0	0.997	ARG1
	CAMK2A	GRIN2B	1858598	1846639	9606.ENSP00000381412	9606.ENSP00000279593	0	0	0	0	0	0.931	0.9	0.707	0	0.997	CAMK2A
	ARG1	lysine	1854724	-100000866	9606.ENSP00000357066	-1.CID100000866	0	0	0	0	0	0.942	0.9	0.139	0	0.994	ARG1
	FYN	DLG4	1853081	1847440	9606.ENSP00000346671	9606.ENSP00000293813	0.462	0	0	0	0	0.814	0	0.949	0	0.994	FYN
	5-aminolevulin.	succinyl-CoA	-100000137	-100001111	-1.CID100000137	-1.CID100001111	0	0	0	0	0	0	0.9	0.93	0	0.992	5-aminolevulin.
	ALAS2	glycine	1851465	-100000750	9606.ENSP00000332369	-1.CID100000750	0	0	0	0	0	0	0.9	0.917	0	0.991	ALAS2
	glycine	lysine	-100000750	-100000866	-1.CID100000750	-1.CID100000866	0	0	0	0	0	0	0.9	0.921	0	0.991	glycine
	GRIN2A	glycine	1851485	-100000750	9606.ENSP00000332549	-1.CID100000750	0	0	0	0	0	0.795	0.9	0.596	0	0.991	GRIN2A
	CAMK2A	DLG1	1858598	1852968	9606.ENSP00000381412	9606.ENSP00000345731	0	0	0	0	0	0.605	0.9	0.741	0	0.988	CAMK2A
	GRIN2B	glycine	1846639	-100000750	9606.ENSP00000279593	-1.CID100000750	0	0	0	0	0	0.795	0.9	0.483	0	0.988	GRIN2B
	GRIN1	ifenprodil	1855505	-100003689	9606.ENSP00000360608	-1.CID100003689	0	0	0	0	0	0.795	0.9	0.463	0	0.988	GRIN1
	ornithine	lysine	-100000389	-100000866	-1.CID100000389	-1.CID100000866	0	0	0	0.705	0	0	0.9	0.877	0	0.987	ornithine
	glycine	succinyl-CoA	-100000750	-100001111	-1.CID100000750	-1.CID100001111	0	0	0	0	0	0	0.9	0.876	0	0.987	glycine
	GRIN1	glycine	1855505	-100000750	9606.ENSP00000360608	-1.CID100000750	0	0	0	0	0	0.795	0.9	0.351	0	0.985	GRIN1
	5-aminolevulin.	glycine	-100000137	-100000750	-1.CID100000137	-1.CID100000750	0	0	0	0	0	0	0.9	0.845	0	0.984	5-aminolevulin.
	CAMK2A	GRIN1	1858598	1855505	9606.ENSP00000381412	9606.ENSP00000360608	0	0	0	0	0	0.639	0.9	0.562	0	0.982	CAMK2A
	CAMK2A	GRIN2A	1858598	1851485	9606.ENSP00000381412	9606.ENSP00000332549	0	0	0	0	0	0.604	0.9	0.535	0	0.98	CAMK2A
	DLG1	GRIN2B	1852968	1846639	9606.ENSP00000345731	9606.ENSP00000279593	0	0	0	0	0	0.817	0	0.884	0	0.978	DLG1
	GRIN2A	GRIN2B	1851485	1846639	9606.ENSP00000332549	9606.ENSP00000279593	0	0	0	0.953	0	0.726	0.9	0.988	0	0.972	GRIN2A
	CAMK2A	DLG4	1858598	1847440	9606.ENSP00000381412	9606.ENSP00000293813	0	0	0	0	0	0.107	0.9	0.707	0	0.971	CAMK2A
	ornithine	glycine	-100000389	-100000750	-1.CID100000389	-1.CID100000750	0	0	0	0	0	0	0.9	0.65	0	0.964	ornithine
	FYN	DLG1	1853081	1852968	9606.ENSP00000346671	9606.ENSP00000345731	0.462	0	0	0	0	0.077	0	0.934	0	0.964	FYN
	DLG1	DLG4	1852968	1847440	9606.ENSP00000345731	9606.ENSP00000293813	0	0	0	0.977	0	0.571	0.9	0.817	0	0.956	DLG1
	DLG3	DLG4	1856101	1847440	9606.ENSP00000363480	9606.ENSP00000293813	0	0	0	0.97	0	0.576	0.9	0.817	0	0.956	DLG3
	DLG3	DLG1	1856101	1852968	9606.ENSP00000363480	9606.ENSP00000345731	0	0	0	0.971	0	0.564	0.9	0.963	0	0.955	DLG3
	DLG3	GRIN1	1856101	1855505	9606.ENSP00000363480	9606.ENSP00000360608	0	0	0	0	0	0.508	0.36	0.836	0	0.944	DLG3
	DLG4	glycine	1847440	-100000750	9606.ENSP00000293813	-1.CID100000750	0	0	0	0	0	0	0.9	0.336	0	0.931	DLG4
	ornithine	succinyl-CoA	-100000389	-100001111	-1.CID100000389	-1.CID100001111	0	0	0	0	0	0	0.9	0.259	0	0.923	ornithine
	GRIN2A	ifenprodil	1851485	-100003689	9606.ENSP00000332549	-1.CID100003689	0	0	0	0	0	0.691	0.17	0.686	0	0.915	GRIN2A
	CAMK2A	glycine	1858598	-100000750	9606.ENSP00000381412	-1.CID100000750	0	0	0	0	0	0	0.9	0	0	0.9	CAMK2A
	GRIN1	FYN	1855505	1853081	9606.ENSP00000360608	9606.ENSP00000346671	0	0	0	0	0	0.593	0	0.677	0	0.863	GRIN1
	GRIN1	DLG1	1855505	1852968	9606.ENSP00000360608	9606.ENSP00000345731	0	0	0	0	0	0.272	0	0.804	0	0.851	GRIN1
	DLG3	FYN	1856101	1853081	9606.ENSP00000363480	9606.ENSP00000346671	0.462	0	0	0	0	0.077	0	0.676	0	0.825	DLG3
	glycine	ifenprodil	-100000750	-100003689	-1.CID100000750	-1.CID100003689	0	0	0	0	0	0	0	0.731	0	0.731	glycine
	CAMK2A	DLG3	1858598	1856101	9606.ENSP00000381412	9606.ENSP00000363480	0	0	0	0	0	0.229	0	0.663	0	0.729	CAMK2A
	5-aminolevulin.	lysine	-100000137	-100000866	-1.CID100000137	-1.CID100000866	0	0	0	0.657	0	0	0	0.451	0	0.451	5-aminolevulin.
2-AS	#node1	node2	node1_string_internal_id	node2_string_internal_id	node1_external_id	node2_external_id	neighborhood_on_chromosome	gene_fusion	phylogenetic_cooccurrence	homology	coexpression	experimentally_determined_interaction	database_annotated	automated_textmining	prediction	combined_score	#node1
	kynurenine	kynurenate	-100000846	-100003845	-1.CID100000846	-1.CID100003845	0	0	0	0	0	0	0.9	0.991	0	0.999	kynurenine
	B2M	HLA-B	1862817	1860141	9606.ENSP00000452780	9606.ENSP00000399168	0	0	0	0	0.069	0.999	0.9	0.653	0	0.999	B2M
	B2M	HFE	1862817	1861291	9606.ENSP00000452780	9606.ENSP00000417404	0	0	0	0	0	0.962	0.54	0.897	0	0.998	B2M
	B2M	HLA-A	1862817	1856558	9606.ENSP00000452780	9606.ENSP00000366005	0	0	0	0	0.069	0.967	0.9	0.666	0	0.998	B2M
	B2M	CD8A	1862817	1846863	9606.ENSP00000452780	9606.ENSP00000283635	0	0	0	0	0	0.956	0.9	0.72	0	0.998	B2M
	AADAT	kynurenate	1843100	-100003845	9606.ENSP00000226840	-1.CID100003845	0	0	0	0	0	0.69	0.9	0.933	0	0.997	AADAT
	IDO1	kynurenine	1861841	-100000846	9606.ENSP00000430505	-1.CID100000846	0	0	0	0	0	0	0.9	0.967	0	0.996	IDO1
	B2M	CD1D	1862817	1854753	9606.ENSP00000452780	9606.ENSP00000357153	0	0	0	0	0	0.994	0	0.364	0	0.996	B2M
	AADAT	kynurenine	1843100	-100000846	9606.ENSP00000226840	-1.CID100000846	0	0	0	0	0	0.8	0.9	0.719	0	0.994	AADAT
	HLA-B	CD8A	1860141	1846863	9606.ENSP00000399168	9606.ENSP00000283635	0	0	0	0	0	0.814	0.9	0.649	0	0.992	HLA-B
	CCBL2	kynurenine	1844797	-100000846	9606.ENSP00000260508	-1.CID100000846	0	0	0	0	0	0.795	0.9	0.672	0	0.992	CCBL2
	AADAT	pyridoxal phos.	1843100	-100001051	9606.ENSP00000226840	-1.CID100001051	0	0	0	0	0	0.949	0.8	0.15	0	0.99	AADAT
	B2M	CALR	1862817	1850288	9606.ENSP00000452780	9606.ENSP00000320866	0	0	0	0	0	0.865	0.9	0.288	0	0.989	B2M
	HLA-A	CD8A	1856558	1846863	9606.ENSP00000366005	9606.ENSP00000283635	0	0	0	0	0	0.59	0.9	0.721	0	0.987	HLA-A
	CDO1	cystein	1844014	-100000594	9606.ENSP00000250535	-1.CID100000594	0	0	0	0	0	0.8	0.9	0.365	0	0.986	CDO1
	CCBL2	kynurenate	1844797	-100003845	9606.ENSP00000260508	-1.CID100003845	0	0	0	0	0	0	0.9	0.855	0	0.985	CCBL2
	B2M	cystein	1862817	-100000594	9606.ENSP00000452780	-1.CID100000594	0	0	0	0	0	0.795	0.9	0	0	0.978	B2M
	kynurenine	pyridoxal phos.	-100000846	-100001051	-1.CID100000846	-1.CID100001051	0	0	0	0	0	0	0.9	0.743	0	0.973	kynurenine
	CNDP2	cystein	1850747	-100000594	9606.ENSP00000325548	-1.CID100000594	0	0	0	0	0	0.704	0.9	0	0	0.969	CNDP2
	HLA-A	cystein	1856558	-100000594	9606.ENSP00000366005	-1.CID100000594	0	0	0	0	0	0.602	0.9	0	0	0.959	HLA-A
	HLA-B	cystein	1860141	-100000594	9606.ENSP00000399168	-1.CID100000594	0	0	0	0	0	0.518	0.9	0	0	0.95	HLA-B
	cystein	pyridoxal phos.	-100000594	-100001051	-1.CID100000594	-1.CID100001051	0	0	0	0	0	0	0.9	0.445	0	0.942	cystein
	CCBL2	pyridoxal phos.	1844797	-100001051	9606.ENSP00000260508	-1.CID100001051	0	0	0	0	0	0.654	0.8	0.103	0	0.934	CCBL2
	CD1D	CD8A	1854753	1846863	9606.ENSP00000357153	9606.ENSP00000283635	0	0	0	0	0	0	0	0.928	0	0.928	CD1D
	HLA-A	CALR	1856558	1850288	9606.ENSP00000366005	9606.ENSP00000320866	0	0	0	0	0	0	0.9	0.254	0	0.922	HLA-A
	HLA-B	CALR	1860141	1850288	9606.ENSP00000399168	9606.ENSP00000320866	0	0	0	0	0	0	0.9	0.242	0	0.92	HLA-B
	CALR	cystein	1850288	-100000594	9606.ENSP00000320866	-1.CID100000594	0	0	0	0	0	0	0.9	0.206	0	0.918	CALR
	cystein	kynurenine	-100000594	-100000846	-1.CID100000594	-1.CID100000846	0	0	0	0	0	0	0.9	0.126	0	0.909	cystein
	HLA-B	HLA-A	1860141	1856558	9606.ENSP00000399168	9606.ENSP00000366005	0	0	0	0.985	0	0	0.9	0.866	0	0.901	HLA-B
	CDO1	pyridoxal phos.	1844014	-100001051	9606.ENSP00000250535	-1.CID100001051	0	0	0	0	0	0	0.9	0	0	0.9	CDO1
	CCBL2	cystein	1844797	-100000594	9606.ENSP00000260508	-1.CID100000594	0	0	0	0	0	0	0.9	0	0	0.9	CCBL2
	CD1D	CALR	1854753	1850288	9606.ENSP00000357153	9606.ENSP00000320866	0	0	0	0	0	0.576	0	0.129	0	0.614	CD1D
	CALR	CD8A	1850288	1846863	9606.ENSP00000320866	9606.ENSP00000283635	0	0	0	0	0	0	0	0.568	0	0.568	CALR
	HFE	HLA-B	1861291	1860141	9606.ENSP00000417404	9606.ENSP00000399168	0	0	0	0.839	0	0	0.54	0.313	0	0.561	HFE
	HFE	HLA-A	1861291	1856558	9606.ENSP00000417404	9606.ENSP00000366005	0	0	0	0.862	0	0	0.54	0.33	0	0.559	HFE
	IDO1	CCBL2	1861841	1844797	9606.ENSP00000430505	9606.ENSP00000260508	0	0	0	0	0	0	0	0.422	0	0.422	IDO1
	IDO1	CD8A	1861841	1846863	9606.ENSP00000430505	9606.ENSP00000283635	0	0	0	0	0	0	0	0.416	0	0.416	IDO1

[truncated: 1 more sheets: Table S10 R process]
